# Supplementary material for: Correction: Hyd ubiquitinates the NF-κB co-factor Akirin to operate an effective immune response in Drosophila
Source: PLoS Pathog. 2025 Dec 18;21(12):e1013785. doi: 10.1371/journal.ppat.1013785 (PMC12714183; doi:10.1371/journal.ppat.1013785)
Supplement: S1 File — (ZIP) [file ppat.1013785.s001.zip]

Archive with 53 entries (37 files):
- S1 File - Main Figure Data/
- S1 File - Main Figure Data/Fig1/
- S1 File - Main Figure Data/Fig1/1A/
- S1 File - Main Figure Data/Fig1/1A/E3 screen plate 1 lan 2-2.xls
- S1 File - Main Figure Data/Fig1/1A/E3 screen plate 1 n2 and all.xls
- S1 File - Main Figure Data/Fig1/1A/E3 screen plate 1-1 n3.xls
- S1 File - Main Figure Data/Fig1/1A/E3 screen plate 1-1!.xls
- S1 File - Main Figure Data/Fig1/1A/E3 screen plate 1-2 n3.xls
- S1 File - Main Figure Data/Fig1/1A/E3 screen plate 1-lan 2.xls
- S1 File - Main Figure Data/Fig1/1A/E3 screen plate 2-1 n1 and all.xls
- S1 File - Main Figure Data/Fig1/1A/E3 screen plate 2-1.xls
- S1 File - Main Figure Data/Fig1/1A/E3 screen plate 2-2 n1.xls
- S1 File - Main Figure Data/Fig1/1A/RNAi screen analysis-final.xlsx
- S1 File - Main Figure Data/Fig1/1B/
- S1 File - Main Figure Data/Fig1/1B/Ubiq screen.pzf
- S1 File - Main Figure Data/Fig1/1C/
- S1 File - Main Figure Data/Fig1/1C/HyD epistasie V2 n=3 bis.pzfx
- S1 File - Main Figure Data/Fig2/
- S1 File - Main Figure Data/Fig2/2A/
- S1 File - Main Figure Data/Fig2/2A/Ubiq screen.pzf
- S1 File - Main Figure Data/Fig2/2B/
- S1 File - Main Figure Data/Fig2/2B/Hyd.xlsx
- S1 File - Main Figure Data/Fig2/2B/Survies HyD.pzfx
- S1 File - Main Figure Data/Fig2/2C/
- S1 File - Main Figure Data/Fig2/2C/HyD - AMPs levels.pzf
- S1 File - Main Figure Data/Fig3/
- S1 File - Main Figure Data/Fig3/3A/
- S1 File - Main Figure Data/Fig3/3A/Ak-HyD-2.0_exp_09(Chemiluminescence).jpg
- S1 File - Main Figure Data/Fig3/3A/Ak-HyD-2.0_exp_09(Composite).jpg
- S1 File - Main Figure Data/Fig3/3A/Ak-HyD_Ak-ctrl_02(Chemiluminescence).jpg
- S1 File - Main Figure Data/Fig3/3A/Ak-HyD_Ak-ctrl_16(Composite).jpg
- S1 File - Main Figure Data/Fig3/3A/Ak-HyD_exp_10(Chemiluminescence).jpg
- S1 File - Main Figure Data/Fig3/3A/Ak-HyD_exp_23(Composite).jpg
- S1 File - Main Figure Data/Fig3/3B/
- S1 File - Main Figure Data/Fig3/3B/3-B.pptx
- S1 File - Main Figure Data/Fig3/3C/
- S1 File - Main Figure Data/Fig3/3C/Ak_ub-HyD_Kd_Ak-ctrl_02(Chemiluminescence).jpg
- S1 File - Main Figure Data/Fig3/3C/Ak_ub-HyD_Kd_Ak-ctrl_24(Composite).jpg
- S1 File - Main Figure Data/Fig3/3C/Alex 2017-12-14 20h06m22s(Chemiluminescence).jpg
- S1 File - Main Figure Data/Fig3/3D/
- S1 File - Main Figure Data/Fig3/3D/Ak-Bap_Ak_ctrl_06(Chemiluminescence).jpg
- S1 File - Main Figure Data/Fig3/3D/Ak-Bap_Ak_ctrl_11(Chemiluminescence).jpg
- S1 File - Main Figure Data/Fig3/3D/Ak-Bap_Ak_ctrl_11(Composite).jpg
- S1 File - Main Figure Data/Fig3/3D/Ak-Bap_exp_06(Chemiluminescence).jpg
- S1 File - Main Figure Data/Fig3/3D/Ak-Bap_exp_23(Composite).jpg
- S1 File - Main Figure Data/Fig3/3D/Ak-Rel_Ak-ctrl_09(Chemiluminescence).jpg
- S1 File - Main Figure Data/Fig3/3D/Ak-Rel_Ak-ctrl_24(Composite).jpg
- S1 File - Main Figure Data/Fig3/3D/Ak-Rel_exp_08(Chemiluminescence).jpg
- S1 File - Main Figure Data/Fig3/3D/Ak-Rel_exp_23(Chemiluminescence).jpg
- S1 File - Main Figure Data/Fig3/3D/Ak-Rel_exp_23(Composite).jpg
- S1 File - Main Figure Data/Fig4/
- S1 File - Main Figure Data/Fig4/4B/
- S1 File - Main Figure Data/Fig4/4B/Ub-THP1.pzf
