# Supplementary material for: Correction: Hyd ubiquitinates the NF-κB co-factor Akirin to operate an effective immune response in Drosophila
Source: PLoS Pathog. 2025 Dec 18;21(12):e1013785. doi: 10.1371/journal.ppat.1013785 (PMC12714183; doi:10.1371/journal.ppat.1013785)
Supplement: S1 File — (ZIP) [file ppat.1013785.s001.zip › S1 File - Main Figure Data/Fig1/1A/E3 screen plate 1 lan 2-2.xls]

## Sheet: E3 screen plate 1 lan 2-2
28/01/2015	16:02:24
Sample
Firefly
Meas. # 1 at 0.000
64747	83669	91408	86552	101062	157428	163156	192985	216451	157968	164752	17099
98126	104594	108631	171322	236253	180412	188417	537612	690486	237953	223614	19140
105365	115164	106977	116101	125307	194084	196845	222301	230139	197128	204438	17782
120686	162521	177530	85323	99388	184034	210663	230314	247354	214385	234742	18879
108263	174210	146168	110192	135041	195577	217633	255199	249321	103068	94761	14559
120263	112411	106879	79054	80557	202679	205994	146517	176674	205770	246725	15155
129324	148466	129298	140204	115098	188590	192475	193328	178664	200744	194013	10054
128020	104053	94888	130657	142342	190778	147174	230766	218546	209083	227215	9409
Renilla
Meas. # 1 at 0.000
735100	585717	611509	592077	734930	912070	1127072	1110182	1247973	1002160	1036706	1195205
687296	707827	651278	482846	667496	951823	1078650	1257290	1216569	1342439	1319741	1377773
687616	639895	582924	667754	690800	1117391	996979	1136598	1071631	966497	1115040	1361887
817172	702230	734630	493108	548554	1080572	1049732	1202304	1315960	1212893	1282563	1465405
732326	771639	803021	701221	694277	957998	1196502	1294089	1255793	1273689	1392016	1613000
735671	706412	577897	594014	638622	836677	979753	879845	875625	1112341	1313911	1516231
746236	724882	631100	761875	636703	1103781	1103341	1188085	927057	1077461	1358192	1273712
770014	649751	717111	611394	623261	971741	1007539	1267395	1168692	1182952	1274069	1175704
Ratio
0.0880792	0.142849	0.149479	0.146184	0.137512	0.172605	0.144761	0.173832	0.173442	0.157628	0.158919	0.0143063
0.142771	0.147768	0.166797	0.354817	0.353939	0.189544	0.174679	0.427596	0.567568	0.177254	0.169438	0.013892
0.153232	0.179973	0.183518	0.173868	0.181394	0.173694	0.197441	0.195585	0.214756	0.203961	0.183346	0.0130569
0.147687	0.231436	0.241659	0.173031	0.181182	0.170312	0.200683	0.191561	0.187965	0.176755	0.183026	0.0128831
0.147834	0.225766	0.182023	0.157143	0.194506	0.204152	0.181891	0.197204	0.198537	0.0809209	0.0680746	0.00902604
0.163474	0.15913	0.184945	0.133084	0.126142	0.242243	0.210251	0.166526	0.201769	0.184988	0.187779	0.00999518
0.173302	0.204814	0.204877	0.184025	0.180772	0.170858	0.174447	0.162722	0.192722	0.186312	0.142847	0.00789346
0.166257	0.160143	0.13232	0.213703	0.228383	0.196326	0.146073	0.182079	0.187001	0.176747	0.178338	0.00800286
----------------------------------------------------------- General Data -----------------------------------------------------------
Measurement	Multi Label Kinetic, Time of Measurement : 28/01/2015 / 16:02:24, State of Measurement : Valid Measurement
	1 measurements included, 0.001 average interval time, measurement No.1 selected, label No.2 selected
Parameter	Parameter loaded during measurement time : d:\user data\upr9022\hung\hung dual all platte.par;
Files	Data file : E3 screen plate 1 lan 2-2.dat - 28/01/2015 / 16:44:43
	Template file : HUNG dual all platte.par - 25/11/2010 / 14:34:59 - Created by master
Reader	BertholdTech Mithras, Driver Version: 1.04 , (1.0.4.0), S/N: 42-6004, Embedded Version: 1.15
	Plate Type: 8x12 plate
	Injector ................. 2 Measurement Mode ......... by Well
	Volume ................... 50 Speed .................... low
	Name ..................... Delay
	Duration [s] ............. 2.0 Measurement Mode ......... by Well
	Name ..................... Firefly
	Counting Time [s] ........ 10.00 Measurement Mode ......... by Well
	Emission Filter ..........
	Second Measurement ....... No
	Injector ................. 3 Measurement Mode ......... by Well
	Volume ................... 50 Speed .................... low
	Name ..................... Delay
	Duration [s] ............. 2.0 Measurement Mode ......... by Well
	Name ..................... Renilla
	Counting Time [s] ........ 10.00 Measurement Mode ......... by Well
	Emission Filter ..........
	Second Measurement ....... No
Calculation	Calculation Status : Valid Assay, Calculation Time : 28/01/2015 / 16:44:43
Program	MikroWin, Version 4.37; License No. : 13442; Assembly Code : 0066 0001 BFFB FFBF
	Operating System : Windows XP Professional; User Name : LuminoFluoro_Mithras; Printer Name : HP LaserJet 4100 Series PS
--------------------------- Threshold Statistics ---------------------------
Group	Assay	-------------------- Threshold, Set 1 --------------------
Gr. 1	Default	+oo > Overload >= 2,1475E9 > #Value >= 0,0000 > _ > -oo
----------------------------------- Kinetics Statistics -----------------------------------
Kinetic time setup:	Entire measurement time = 00:00:00, Interval time = 00:00:00
Readings to calculate:	Kinetic minimum = 1, Kinetic maximum = 1, Maximal slope = 2
Onsettime:	Calculation formula = KMIN(MES) + 0.5
Calculation range:	Start at 0.000 - measurement No.1, Stop at 0.000 - measurement No.1

## Sheet: Sheet1
0.0880792	0.142849	0.149479	0.146184	0.137512	0.172605	0.144761	0.173832	0.173442	0.157628	0.158919	0.0143063
0.142771	0.147768	0.166797	0.354817	0.353939	0.189544	0.174679	0.427596	0.567568	0.177254	0.169438	0.013892
0.153232	0.179973	0.183518	0.173868	0.181394	0.173694	0.197441	0.195585	0.214756	0.203961	0.183346	0.0130569
0.147687	0.231436	0.241659	0.173031	0.181182	0.170312	0.200683	0.191561	0.187965	0.176755	0.183026	0.0128831
0.147834	0.225766	0.182023	0.157143	0.194506	0.204152	0.181891	0.197204	0.198537	0.0809209	0.0680746	0.00902604
0.163474	0.15913	0.184945	0.133084	0.126142	0.242243	0.210251	0.166526	0.201769	0.184988	0.187779	0.00999518
0.173302	0.204814	0.204877	0.184025	0.180772	0.170858	0.174447	0.162722	0.192722	0.186312	0.142847	0.00789346
0.166257	0.160143	0.13232	0.213703	0.228383	0.196326	0.146073	0.182079	0.187001	0.176747	0.178338	0.00800286
