# Supplementary material for: Correction: Hyd ubiquitinates the NF-κB co-factor Akirin to operate an effective immune response in Drosophila
Source: PLoS Pathog. 2025 Dec 18;21(12):e1013785. doi: 10.1371/journal.ppat.1013785 (PMC12714183; doi:10.1371/journal.ppat.1013785)
Supplement: S1 File — (ZIP) [file ppat.1013785.s001.zip › S1 File - Main Figure Data/Fig1/1A/E3 screen plate 1 n2 and all.xls]

## Sheet: E3 screen plate 1 lan 2
28/01/2015	15:13:45
Sample
Firefly
Meas. # 1 at 0.000
69932	91426	113607	103133	84143	64688	62405	96005	97765	149912	149092	83271
82113	110054	142675	124548	74449	84100	87207	115785	97723	145604	130691	100649
76186	97279	126142	112114	95424	54299	62376	128875	103280	115632	116537	95671
83075	108075	156193	134024	126475	143320	130898	141210	136135	80519	76141	122573
63777	123011	156554	145751	116172	114078	112753	113467	110552	107631	113089	104175
66236	91207	130400	102330	102536	108124	115910	106800	109487	91831	98176	100061
27321	101424	158460	111808	91955	121621	120528	152748	147452	126801	110632	113735
29781	94318	115710	100580	92940	94518	116751	122752	116273	133263	105183	108249
Renila
Meas. # 1 at 0.000
301263	281639	305632	220096	177517	164951	170141	232713	307445	452255	498130	694868
384384	410115	512904	540791	324839	536783	588075	576206	558227	489309	542733	597724
424553	457370	502374	604648	460535	553871	699616	522678	537557	545937	567495	592234
499928	544160	671217	681169	611677	674270	613251	610021	622653	285593	335357	683255
617193	583426	730376	751927	581535	556537	613571	597844	608943	524865	621926	607038
550150	476731	596760	603279	525387	564395	611444	571611	541059	385857	412817	669471
526226	576902	748758	660467	618115	688103	591724	834778	723888	821107	680115	649148
419558	557710	694927	577226	574102	575609	615148	752362	700845	773951	704816	634435
Ratio
0.232129	0.324621	0.371712	0.468582	0.474	0.392165	0.366784	0.412547	0.317992	0.331477	0.299303	0.119837
0.213622	0.268349	0.278171	0.230307	0.229187	0.156674	0.148292	0.200944	0.17506	0.297571	0.240802	0.168387
0.17945	0.212692	0.251092	0.18542	0.207202	0.0980355	0.0891575	0.246567	0.192128	0.211805	0.205353	0.161543
0.166174	0.198609	0.232701	0.196756	0.206768	0.212556	0.213449	0.231484	0.218637	0.281936	0.227045	0.179396
0.103334	0.210843	0.214347	0.193837	0.199768	0.204978	0.183765	0.189794	0.181547	0.205064	0.181837	0.171612
0.120396	0.191318	0.218513	0.169623	0.195163	0.191575	0.189568	0.18684	0.202357	0.237992	0.23782	0.149463
0.0519188	0.175808	0.21163	0.169286	0.148767	0.176748	0.20369	0.18298	0.203694	0.154427	0.162667	0.175207
0.0709818	0.169117	0.166507	0.174247	0.161888	0.164205	0.189793	0.163156	0.165904	0.172185	0.149235	0.170623
----------------------------------------------------------- General Data -----------------------------------------------------------
Measurement	Multi Label Kinetic, Time of Measurement : 28/01/2015 / 15:13:45, State of Measurement : Valid Measurement
	1 measurements included, 0.001 average interval time, measurement No.1 selected, label No.2 selected
Parameter	Parameter loaded during measurement time : d:\user data\upr9022\hung\hung dual all platte.par;
Files	Data file : E3 screen plate 1 lan 2.dat - 28/01/2015 / 15:56:05
	Template file : HUNG dual all platte.par - 25/11/2010 / 14:34:59 - Created by master
Reader	BertholdTech Mithras, Driver Version: 1.04 , (1.0.4.0), S/N: 42-6004, Embedded Version: 1.15
	Plate Type: 8x12 plate
	Injector ................. 2 Measurement Mode ......... by Well
	Volume ................... 50 Speed .................... low
	Name ..................... Delay
	Duration [s] ............. 2.0 Measurement Mode ......... by Well
	Name ..................... Firefly
	Counting Time [s] ........ 10.00 Measurement Mode ......... by Well
	Emission Filter ..........
	Second Measurement ....... No
	Injector ................. 3 Measurement Mode ......... by Well
	Volume ................... 50 Speed .................... low
	Name ..................... Delay
	Duration [s] ............. 2.0 Measurement Mode ......... by Well
	Name ..................... Renilla
	Counting Time [s] ........ 10.00 Measurement Mode ......... by Well
	Emission Filter ..........
	Second Measurement ....... No
Calculation	Calculation Status : Valid Assay, Calculation Time : 28/01/2015 / 15:56:05
Program	MikroWin, Version 4.37; License No. : 13442; Assembly Code : 0066 0001 BFFB FFBF
	Operating System : Windows XP Professional; User Name : LuminoFluoro_Mithras; Printer Name : HP LaserJet 4100 Series PS
--------------------------- Threshold Statistics ---------------------------
Group	Assay	-------------------- Threshold, Set 1 --------------------
Gr. 1	Default	+oo > Overload >= 2,1475E9 > #Value >= 0,0000 > _ > -oo
----------------------------------- Kinetics Statistics -----------------------------------
Kinetic time setup:	Entire measurement time = 00:00:00, Interval time = 00:00:00
Readings to calculate:	Kinetic minimum = 1, Kinetic maximum = 1, Maximal slope = 2
Onsettime:	Calculation formula = KMIN(MES) + 0.5
Calculation range:	Start at 0.000 - measurement No.1, Stop at 0.000 - measurement No.1

## Sheet: analyse
	PLATE 1
Well	Picklist	dsRNA		Duplicate		AVERAGE	%				Unstimulated
Plate1		Name	Symbol				n=2	n=1	n=3		value	%
-	-	-	-	0.232129		0.232129	136.547	70.5313	78.97		0.0143063	8.41549
-	-	-	-	0.213622		0.213622	125.66	92.288	98.87		0.013892	8.17176
-	-	-	GFP	0.17945		0.17945	105.559	95.1993	100		0.0130569	7.68052
-	-	-	GFP	0.166174		0.166174	97.7494	100	96.7		0.0128831	7.57831
-	-	-	Akirin	0.103334		0.103334	60.7847	66.989	76.3151		0.00902604	5.30943
-	-	-	Akirin	0.120396		0.120396	70.8213	62.2018	76.7701		0.00999518	5.87952
-	-	-	Relish	0.0519188		0.0519188	30.5404	23.9701	36.9984		0.00789346	4.64321
-	-	-	Relish	0.0709818		0.0709818	41.754	24.0115	35.1625		0.00800286	4.70757
A01	FBgn0005624	Posterior sex combs	Psc	0.324621	0.371712	0.348166	204.804	111.313	182.99	?
B01	FBgn0033783	-	CG17019	0.268349	0.278171	0.27326	160.741	136.435	135.22
C01	FBgn0034585	Rabaptin-5	Rbpn-5	0.212692	0.251092	0.231892	136.407	124.016	119.39
D01	FBgn0035876	Peroxin 2	Pex2	0.198609	0.232701	0.215655	126.856	116.289	110.94
E01	FBgn0039920	-	CG11360	0.210843	0.214347	0.212595	125.056	140.38	117.52
F01	FBgn0051716	Cnot 4 homologue	Cnot4	0.191318	0.218513	0.204915	120.538	139.316	111.19
G01	FBgn0031816	-	CG16947	0.175808	0.21163	0.193719	113.952	108.387	110.41
H01	FBgn0008654	Suppressor of zeste 2	Su(z)2	0.169117	0.166507	0.167812	98.7127	84.6984	83.01
A02	FBgn0015321	Ubiquitin conjugating enzyme 4	Ubc4	0.468582	0.474	0.471291	277.23	124.382	249.45
B02	FBgn0035704	-	CG10144	0.230307	0.229187	0.229747	135.145	112.71	134.07
C02	FBgn0052210		l(3)76BDr	0.18542	0.207202	0.196311	115.477	112.869	107.72
D02	FBgn0036546	early girl	elgi	0.196756	0.206768	0.201762	118.683	129.688	128.64
E02	FBgn0053144	-	CG33144	0.193837	0.199768	0.196802	115.766	115.096	126.03
F02	FBgn0035689	-	CG7376	0.169623	0.195163	0.182393	107.29	117.487	113.67
G02	FBgn0036621	roquin	roq	0.169286	0.148767	0.159027	93.545	93.5614	100.83
H02	FBgn0005617	male-specific lethal 1	msl-1	0.174247	0.161888	0.168067	98.8632	76.3089	85.46
A03	FBgn0030809	-	CG9086	0.392165	0.366784	0.379474	223.22	80.1863	203.64
B03	FBgn0086129	something that sticks like glue	snama	0.156674	0.148292	0.152483	89.696	89.3699	104.14
C03	FBgn0023143	Ubiquitin activating enzyme 1	Uba1	0.0980355	0.0891575	0.0935965	55.0567	85.0984	107.59
D03	FBgn0037653	-	CG11982	0.212556	0.213449	0.213003	125.296	123.993	128.1
E03	FBgn0025186	ariadne 2	ari-2	0.204978	0.183765	0.194372	114.336	104.033	126.83
F03	FBgn0038686	-	CG5555	0.191575	0.189568	0.190571	112.101	85.5333	124.01
G03	FBgn0052350	-	CG32350	0.176748	0.20369	0.190219	111.893	129.514	137.35
H03	FBgn0029983		CG42593	0.164205	0.189793	0.176999	104.117	72.1201	105.58
A04	FBgn0035024	-	CG11414	0.412547	0.317992	0.365269	214.864	81.034	241.75
B04	FBgn0030514	-	CG9941	0.200944	0.17506	0.188002	110.589	103.967	127.25
C04	FBgn0031848	Non-SMC element 1	Nse1	0.246567	0.192128	0.219348	129.028	112.14	132.5
D04	FBgn0039150	-	CG13605	0.231484	0.218637	0.22506	132.388	131.117	130.57
E04	FBgn0030578	-	CG5347	0.189794	0.181547	0.185671	109.218	104.088	122.18
F04	FBgn0259174	Nedd4	Nedd4	0.18684	0.202357	0.194599	114.47	106.212	117.91
G04	FBgn0034412	tn	thin	0.18298	0.203694	0.193337	113.728	115.137	117.77
H04	FBgn0061469	Ubiquitin protein ligase E3A	Ube3a	0.163156	0.165904	0.16453	96.7822	110.098	107.66
A05	FBgn0001980	Cullin 3	Cul3	0.331477	0.299303	0.31539	185.524	93.0965	174.37
B05	FBgn0032956	Cullin 2	Cul2	0.297571	0.240802	0.269186	158.345	131.91	169.84
C05	FBgn0015247	Death-associated inhibitor of apoptosis 2	Diap2	0.211805	0.205353	0.208579	122.694	136.969	129.26	?
D05	FBgn0013969	Pre-RNA processing factor 19	Prp19	0.281936	0.227045	0.25449	149.7	116.973	197.47
E05	FBgn0035232	-	CG12099	0.205064	0.181837	0.19345	113.794	128.474	128.98
F05	FBgn0000482	deep orange	dor	0.237992	0.23782	0.237906	139.945	158.112	139.51
G05	FBgn0003557	Suppressor of deltex	Su(dx)	0.154427	0.162667	0.158547	93.2628	110.36	115.35
H05	FBgn0260635	Death-associated inhibitor of apoptosis 1	Diap1	0.172185	0.149235	0.16071	94.5353	123.106	107.13
A06	FBgn0002431	hyperplastic discs	hyd	0.119837	0.0880792	0.103958	61.1519	50.3049	47.185
B06	FBgn0027512	-	CG10254	0.168387	0.142771	0.155579	91.5171	94.1734	135.97	CG42574
C06	FBgn0030600	highwire	hiw	0.161543	0.153232	0.157387	92.5809	107.324	126.83
D06	FBgn0004395	unkempt	unk	0.179396	0.147687	0.163542	96.2009	108.002	128.22
E06	FBgn0038772	midlife crisis	mdlc	0.171612	0.147834	0.159723	93.9548	103.67	115.91
F06	FBgn0039911	-	CG1909	0.149463	0.163474	0.156468	92.0402	102.638	108.714
G06	FBgn0052369	-	CG32369	0.175207	0.173302	0.174254	102.502	102.47	145.363
H06	FBgn0029661	-	CG16781	0.170623	0.166257	0.16844	99.0822	77.1867	108.163
A07	FBgn0035953	-	CG5087	0.142849	0.149479	0.146164	85.9789	73.782	83.93
B07	FBgn0037760	F-box protein 11	FBXO11	0.147768	0.166797	0.157282	92.5189	104.259	112.74
C07	FBgn0031384	-	CG4238	0.179973	0.183518	0.181746	106.909	99.4178	159.09
D07	FBgn0011230	purity of essence	poe	0.231436	0.241659	0.236547	139.145	133.332	298.2
E07	FBgn0032208	-	CG5604	0.225766	0.182023	0.203894	119.938	135.551	96.47
F07	FBgn0086442	mind bomb 2	mib2	0.15913	0.184945	0.172037	101.198	108.392	97.577
G07	FBgn0034410	Topoisomerase I-interacting protein	Topors	0.204814	0.204877	0.204846	120.497	130.451	297.63
H07	FBgn0030674	-	CG8184	0.160143	0.13232	0.146231	86.0184	26.5597	295.49	?
A08	FBgn0001978	shuttle craft	stc	0.146184	0.137512	0.141848	83.44	61.6045	86.44	?
B08	FBgn0003862	trithorax	trx	0.354817	0.353939	0.354378	208.458	188.625	94.24
C08	FBgn0031999	-	CG8419	0.173868	0.181394	0.177631	104.489	106.273	100.37
D08	FBgn0025781	Cell division cycle 16 ortholog	Cdc16	0.173031	0.181182	0.177106	104.18	118.7	96.59
E08	FBgn0035518	-	CG15011	0.157143	0.194506	0.175824	103.426	106.883	81.56
F08	FBgn0033015	d4	d4	0.133084	0.126142	0.129613	76.243	84.1338	205.8	?
G08	FBgn0029006	SMAD specific E3 ubiquitin protein ligase	Smurf	0.184025	0.180772	0.182398	107.293	92.4318	297.26
H08	FBgn0037885	-	CG17721	0.213703	0.228383	0.221043	130.025	25.5861	295.75	?
A09	FBgn0031107	HECT and RLD domain containing protein 2	HERC2	0.172605	0.144761	0.158683	93.343	75.9371	91.08
B09	FBgn0035333	-	CG1317	0.189544	0.174679	0.182111	107.124	137.279	103.52
C09	FBgn0032467	-	CG9934	0.173694	0.197441	0.185568	109.157	97.5388	96.5
D09	FBgn0035233	Peroxin 10	Pex10	0.170312	0.200683	0.185497	109.116	102.215	93.19
E09	FBgn0086916	sneaky	snky	0.204152	0.181891	0.193021	113.542	122.037	101.17
F09	FBgn0020224	Cbl proto-oncogene ortholog	Cbl	0.242243	0.210251	0.226247	133.086	127.827	298.61
G09	FBgn0053552	-	CG33552	0.170858	0.174447	0.172653	101.56	54.6361	296.42	?
H09	FBgn0025833	-	CG8910	0.196326	0.146073	0.171199	100.706	27.5224	278.13	?
A10	FBgn0036660	-	CG13025	0.173832	0.173442	0.173637	102.139	86.8331	82.54
B10	FBgn0037344	-	CG2926	0.427596	0.567568	0.497582	292.695	260.358	89.89
C10	FBgn0034109	-	CG7747	0.195585	0.214756	0.20517	120.688	106.336	102.9
D10	FBgn0038296	-	CG6752	0.191561	0.187965	0.189763	111.625	120.696	109.89
E10	FBgn0034738	defense repressor 1	dnr1	0.197204	0.198537	0.19787	116.394	106.007	112.1
F10	FBgn0027936	vihar	vih	0.166526	0.201769	0.184147	108.322	123.07	339.46
G10	FBgn0039767	-	CG2218	0.162722	0.192722	0.177722	104.542	41.6535	338.16
H10	FBgn0027609	modifier of rpr and grim, ubiquitously expressed	morgue	0.182079	0.187001	0.18454	108.553	23.0021	400.6
A11	FBgn0037808	BIR repeat containing ubiquitin-conjugating enzyme	Bruce	0.157628	0.158919	0.158273	93.1018	77.9523	88.81	E2
B11	FBgn0040294	Plenty of SH3s	POSH	0.177254	0.169438	0.173346	101.968	122.784	99.29
C11	FBgn0037944	-	CG6923	0.203961	0.183346	0.193654	113.914	126.403	92.02
D11	FBgn0028467	-	CG11070	0.176755	0.183026	0.17989	105.818	135.269	48.42
E11	FBgn0000173	bendless	ben	0.0809209	0.0680746	0.0744978	43.8222	51.9364	111.23	E2
F11	FBgn0037781	Fancl	Fancl	0.184988	0.187779	0.186384	109.637	97.9518	299.07
G11	FBgn0038175	Ubiquitin conjugating enzyme 87F	Ubc87F	0.186312	0.142847	0.164579	96.8114	47.4889	245.02	?
H11	FBgn0032877	-	CG2617	0.176747	0.178338	0.177542	104.437	28.271	300.37	?

## Sheet: Sheet2
				0.232129	0.324621	0.371712	0.468582	0.474	0.392165	0.366784	0.412547	0.317992	0.331477	0.299303	0.119837
				0.213622	0.268349	0.278171	0.230307	0.229187	0.156674	0.148292	0.200944	0.17506	0.297571	0.240802	0.168387
				0.17945	0.212692	0.251092	0.18542	0.207202	0.0980355	0.0891575	0.246567	0.192128	0.211805	0.205353	0.161543
				0.166174	0.198609	0.232701	0.196756	0.206768	0.212556	0.213449	0.231484	0.218637	0.281936	0.227045	0.179396
				0.103334	0.210843	0.214347	0.193837	0.199768	0.204978	0.183765	0.189794	0.181547	0.205064	0.181837	0.171612
				0.120396	0.191318	0.218513	0.169623	0.195163	0.191575	0.189568	0.18684	0.202357	0.237992	0.23782	0.149463
				0.0519188	0.175808	0.21163	0.169286	0.148767	0.176748	0.20369	0.18298	0.203694	0.154427	0.162667	0.175207
				0.0709818	0.169117	0.166507	0.174247	0.161888	0.164205	0.189793	0.163156	0.165904	0.172185	0.149235	0.170623
