# Supplementary material for: Correction: Hyd ubiquitinates the NF-κB co-factor Akirin to operate an effective immune response in Drosophila
Source: PLoS Pathog. 2025 Dec 18;21(12):e1013785. doi: 10.1371/journal.ppat.1013785 (PMC12714183; doi:10.1371/journal.ppat.1013785)
Supplement: S1 File — (ZIP) [file ppat.1013785.s001.zip › S1 File - Main Figure Data/Fig1/1A/E3 screen plate 1-1 n3.xls]

## Sheet: E3 screen plate 1-1 n3
04/02/2015	15:50:34
Sample
Firefly
Meas. # 1 at 0.000
12196	342555	398585	385750	395542	302729	298234	412517	357195	456523	453464	234533
13534	381886	484835	403333	441329	382189	360026	476470	418460	602859	640269	430002
14658	400561	512490	486891	537951	664106	612043	577932	571401	582953	596483	463994
15470	386007	470783	489262	542498	518886	471380	599121	523043	672069	676445	432071
17345	372195	480765	494933	529338	552919	460481	566586	502399	624067	511687	390440
18431	408368	486198	502067	525502	533675	454940	509852	517833	532698	574534	414449
15293	355318	449062	360630	455837	501359	476229	547185	531674	398677	548258	430796
18375	354915	433827	399842	399462	439853	491002	568327	435795	349603	554310	389923
Renilla
Meas. # 1 at 0.000
933383	588264	607901	469241	457000	454302	419259	445764	503041	756207	787314	919496
1222184	811448	1091532	881058	982396	1014341	1098475	1054846	1022605	1061692	1101678	906044
1464203	1011971	1244350	1320433	1494118	1743123	1764269	1348322	1221558	1401487	1300830	962807
1738812	1054859	1224022	1076780	1304277	1167543	1116482	1376722	1167081	984736	1035206	922602
1164213	969724	1169144	1086634	1332861	1177922	1184884	1344887	1239591	1309826	1291679	985763
1473989	1133321	1240554	1297800	1375063	1299965	1061924	1398911	1195290	1146698	1198739	1127017
1112314	1057303	1092916	1171921	1217542	1063628	1040223	1337185	1371954	1081913	1331180	876121
1307137	1402874	1405815	1366038	1399355	1161621	1463068	1487761	1258147	943040	1565687	1065727
Ratio
0.0130664	0.582315	0.655674	0.822072	0.865519	0.666361	0.711336	0.925416	0.710071	0.603701	0.575963	0.255067
0.0110736	0.470623	0.444178	0.457783	0.449237	0.376786	0.327751	0.451696	0.40921	0.567829	0.581176	0.474593
0.0100109	0.395823	0.411854	0.368736	0.360046	0.380986	0.34691	0.428631	0.467764	0.415953	0.45854	0.481918
0.00889688	0.365932	0.38462	0.454375	0.415938	0.444426	0.422201	0.435179	0.448163	0.682486	0.65344	0.468318
0.0148985	0.383815	0.411211	0.455474	0.397144	0.469402	0.38863	0.421289	0.405294	0.47645	0.396141	0.396079
0.0125042	0.360329	0.39192	0.38686	0.382166	0.41053	0.428411	0.364464	0.433228	0.46455	0.479282	0.36774
0.0137488	0.336061	0.410884	0.307726	0.374391	0.471367	0.457814	0.409207	0.38753	0.368493	0.411859	0.491708
0.0140574	0.252991	0.308595	0.292702	0.285462	0.378654	0.335598	0.382002	0.346378	0.370719	0.354036	0.365875
----------------------------------------------------------- General Data -----------------------------------------------------------
Measurement	Multi Label Kinetic, Time of Measurement : 04/02/2015 / 15:50:34, State of Measurement : Valid Measurement
	1 measurements included, 0.001 average interval time, measurement No.1 selected, label No.1 selected
Parameter	Parameter loaded during measurement time : d:\user data\upr9022\hung\hung dual all platte.par;
Files	Data file : E3 screen plate 1-1 n3.dat - 04/02/2015 / 16:32:54
	Template file : HUNG dual all platte.par - 25/11/2010 / 14:34:59 - Created by master
Reader	BertholdTech Mithras, Driver Version: 1.04 , (1.0.4.0), S/N: 42-6004, Embedded Version: 1.15
	Plate Type: 8x12 plate
	Injector ................. 2 Measurement Mode ......... by Well
	Volume ................... 50 Speed .................... low
	Name ..................... Delay
	Duration [s] ............. 2.0 Measurement Mode ......... by Well
	Name ..................... Firefly
	Counting Time [s] ........ 10.00 Measurement Mode ......... by Well
	Emission Filter ..........
	Second Measurement ....... No
	Injector ................. 3 Measurement Mode ......... by Well
	Volume ................... 50 Speed .................... low
	Name ..................... Delay
	Duration [s] ............. 2.0 Measurement Mode ......... by Well
	Name ..................... Renilla
	Counting Time [s] ........ 10.00 Measurement Mode ......... by Well
	Emission Filter ..........
	Second Measurement ....... No
Calculation	Calculation Status : Valid Assay, Calculation Time : 04/02/2015 / 16:35:09
Program	MikroWin, Version 4.37; License No. : 13442; Assembly Code : 0066 0001 BFFB FFBF
	Operating System : Windows XP Professional; User Name : LuminoFluoro_Mithras; Printer Name : HP LaserJet 4100 Series PS
--------------------------- Threshold Statistics ---------------------------
Group	Assay	-------------------- Threshold, Set 1 --------------------
Gr. 1	Default	+oo > Overload >= 2,1475E9 > #Value >= 0,0000 > _ > -oo
----------------------------------- Kinetics Statistics -----------------------------------
Kinetic time setup:	Entire measurement time = 00:00:00, Interval time = 00:00:00
Readings to calculate:	Kinetic minimum = 1, Kinetic maximum = 1, Maximal slope = 2
Onsettime:	Calculation formula = KMIN(MES) + 0.5
Calculation range:	Start at 0.000 - measurement No.1, Stop at 0.000 - measurement No.1

## Sheet: Sheet1
		0.0130664			0.582315	0.655674	0.822072	0.865519	0.666361	0.711336	0.925416	0.710071	0.603701	0.575963	0.255067
		0.0110736			0.470623	0.444178	0.457783	0.449237	0.376786	0.327751	0.451696	0.40921	0.567829	0.581176	0.474593
		0.0100109			0.395823	0.411854	0.368736	0.360046	0.380986	0.34691	0.428631	0.467764	0.415953	0.45854	0.481918
		0.00889688			0.365932	0.38462	0.454375	0.415938	0.444426	0.422201	0.435179	0.448163	0.682486	0.65344	0.468318
		0.0148985			0.383815	0.411211	0.455474	0.397144	0.469402	0.38863	0.421289	0.405294	0.47645	0.396141	0.396079
		0.0125042			0.360329	0.39192	0.38686	0.382166	0.41053	0.428411	0.364464	0.433228	0.46455	0.479282	0.36774
		0.0137488			0.336061	0.410884	0.307726	0.374391	0.471367	0.457814	0.409207	0.38753	0.368493	0.411859	0.491708
		0.0140574			0.252991	0.308595	0.292702	0.285462	0.378654	0.335598	0.382002	0.346378	0.370719	0.354036	0.365875
			0.159609	0.280069	0.287737	0.265238	0.319518	0.303488	0.312722	0.269278	0.289119	0.326932	0.273898	0.26714
			0.445312	0.327847	0.434864	0.322248	0.315284	0.353256	0.34709	0.310837	0.297269	0.32604	0.345662	0.334451
			0.376127	0.560047	0.516228	0.345928	0.33308	0.323771	0.329048	0.367723	0.328455	0.303051	0.319511	0.338263
			0.399117	1.07514	0.942286	0.314228	0.339196	0.34505	0.285397	0.3644	0.379043	0.173006	0.154555	0.327112
			0.388109	0.290114	0.362549	0.27092	0.280853	0.338672	0.345764	0.408282	0.350111	0.384958	0.367514	0.273171
			0.132267	0.12349	0.330067	0.157209	1.23508	1.35161	0.668591	1.29389	1.00268	1.00486	1.01845	1.37621
			1.51214	1.01043	1.00308	1.00868	1.00237	0.993766	1.0116	1.02299	1.26479	0.654913	1.00273	0.997478
			0.988808	0.998832	1.00026	1.00469	0.99614	1.00272	0.878914	1.31435	1.3958	1.02729	1.00479	0.995213

## Sheet: analyse
	PLATE 1.1
Well	Picklist	dsRNA		Duplicate			AVERAGE	%
Plate1		Name	Symbol		with HKE	no HKE
-	-	-	-		0.26714	0.0130664	0.26714	78.9739
-	-	-	-		0.334451	0.0110736	0.334451	98.8729
-	-	-	GFP		0.338263	0.0100109	0.338263	100
-	-	-	GFP		0.327112	0.00889688	0.327112	96.7033
-	-	-	Akirin		0.273171	0.0148985	0.273171	80.757
-	-	-	Akirin		1.37621	0.0125042	1.37621	406.846
-	-	-	Relish		0.997478	0.0137488	0.997478	294.882
-	-	-	Relish		0.995213	0.0140574	0.995213	294.212
								0
A01	FBgn0005624	Posterior sex combs	Psc	0.582315	0.655674		0.618995	182.992
B01	FBgn0033783	-	CG17019	0.470623	0.444178		0.457401	135.22
C01	FBgn0034585	Rabaptin-5	Rbpn-5	0.395823	0.411854		0.403838	119.386
D01	FBgn0035876	Peroxin 2	Pex2	0.365932	0.38462		0.375276	110.942
E01	FBgn0039920	-	CG11360	0.383815	0.411211		0.397513	117.516
F01	FBgn0051716	Cnot 4 homologue	Cnot4	0.360329	0.39192		0.376124	111.193
G01	FBgn0031816	-	CG16947	0.336061	0.410884		0.373472	110.409
H01	FBgn0008654	Suppressor of zeste 2	Su(z)2	0.252991	0.308595		0.280793	83.0102
								0
A02	FBgn0015321	Ubiquitin conjugating enzyme 4	Ubc4	0.822072	0.865519		0.843795	249.449
B02	FBgn0035704	-	CG10144	0.457783	0.449237		0.45351	134.07
C02	FBgn0052210		l(3)76BDr	0.368736	0.360046		0.364391	107.724
D02	FBgn0036546	early girl	elgi	0.454375	0.415938		0.435156	128.644
E02	FBgn0053144	-	CG33144	0.455474	0.397144		0.426309	126.029
F02	FBgn0035689	-	CG7376	0.38686	0.382166		0.384513	113.673
G02	FBgn0036621	roquin	roq	0.307726	0.374391		0.341058	100.826
H02	FBgn0005617	male-specific lethal 1	msl-1	0.292702	0.285462		0.289082	85.4606
								0
A03	FBgn0030809	-	CG9086	0.666361	0.711336		0.688848	203.643
B03	FBgn0086129	something that sticks like glue	snama	0.376786	0.327751		0.352268	104.14
C03	FBgn0023143	Ubiquitin activating enzyme 1	Uba1	0.380986	0.34691		0.363948	107.593
D03	FBgn0037653	-	CG11982	0.444426	0.422201		0.433313	128.099
E03	FBgn0025186	ariadne 2	ari-2	0.469402	0.38863		0.429016	126.829
F03	FBgn0038686	-	CG5555	0.41053	0.428411		0.419471	124.007
G03	FBgn0052350	-	CG32350	0.471367	0.457814		0.464591	137.346
H03	FBgn0029983		CG42593	0.378654	0.335598		0.357126	105.576
								0
A04	FBgn0035024	-	CG11414	0.925416	0.710071		0.817744	241.748
B04	FBgn0030514	-	CG9941	0.451696	0.40921		0.430453	127.254
C04	FBgn0031848	Non-SMC element 1	Nse1	0.428631	0.467764		0.448197	132.5
D04	FBgn0039150	-	CG13605	0.435179	0.448163		0.441671	130.57
E04	FBgn0030578	-	CG5347	0.421289	0.405294		0.413292	122.18
F04	FBgn0259174	Nedd4	Nedd4	0.364464	0.433228		0.398846	117.91
G04	FBgn0034412	tn	thin	0.409207	0.38753		0.398369	117.769
H04	FBgn0061469	Ubiquitin protein ligase E3A	Ube3a	0.382002	0.346378		0.36419	107.665
								0
A05	FBgn0001980	Cullin 3	Cul3	0.603701	0.575963		0.589832	174.371
B05	FBgn0032956	Cullin 2	Cul2	0.567829	0.581176		0.574502	169.839
C05	FBgn0015247	Death-associated inhibitor of apoptosis 2	Diap2	0.415953	0.45854		0.437247	129.262
D05	FBgn0013969	Pre-RNA processing factor 19	Prp19	0.682486	0.65344		0.667963	197.468
E05	FBgn0035232	-	CG12099	0.47645	0.396141		0.436296	128.981
F05	FBgn0000482	deep orange	dor	0.46455	0.479282		0.471916	139.511
G05	FBgn0003557	Suppressor of deltex	Su(dx)	0.368493	0.411859		0.390176	115.347
H05	FBgn0260635	Death-associated inhibitor of apoptosis 1	Diap1	0.370719	0.354036		0.362378	107.129
								0
A06	FBgn0002431	hyperplastic discs	hyd	0.159609	0.159609		0.159609	47.185
B06	FBgn0027512	-	CG10254	0.474593	0.445312		0.459952	135.975
C06	FBgn0030600	highwire	hiw	0.481918	0.376127		0.429023	126.831
D06	FBgn0004395	unkempt	unk	0.468318	0.399117		0.433717	128.219
E06	FBgn0038772	midlife crisis	mdlc	0.396079	0.388109		0.392094	115.914
F06	FBgn0039911	-	CG1909	0.36774	0.36774		0.36774	108.714
G06	FBgn0052369	-	CG32369	0.491708	0.491708		0.491708	145.363
H06	FBgn0029661	-	CG16781	0.365875	0.365875		0.365875	108.163
								0
A07	FBgn0035953	-	CG5087	0.280069	0.287737		0.283903	83.9296
B07	FBgn0037760	F-box protein 11	FBXO11	0.327847	0.434864		0.381355	112.739
C07	FBgn0031384	-	CG4238	0.560047	0.516228		0.538138	159.088
D07	FBgn0011230	purity of essence	poe	1.07514	0.942286		1.00872	298.204
E07	FBgn0032208	-	CG5604	0.290114	0.362549		0.326331	96.4726
F07	FBgn0086442	mind bomb 2	mib2	0.330067	0.330067		0.330067	97.577
G07	FBgn0034410	Topoisomerase I-interacting protein	Topors	1.01043	1.00308		1.00676	297.625
H07	FBgn0030674	-	CG8184	0.998832	1.00026		0.999547	295.494
								0
A08	FBgn0001978	shuttle craft	stc	0.265238	0.319518		0.292378	86.4351
B08	FBgn0003862	trithorax	trx	0.322248	0.315284		0.318766	94.236
C08	FBgn0031999	-	CG8419	0.345928	0.33308		0.339504	100.367
D08	FBgn0025781	Cell division cycle 16 ortholog	Cdc16	0.314228	0.339196		0.326712	96.5852
E08	FBgn0035518	-	CG15011	0.27092	0.280853		0.275886	81.5597
F08	FBgn0033015	d4	d4	0.157209	1.23508		0.696147	205.8
G08	FBgn0029006	SMAD specific E3 ubiquitin protein ligase	Smurf	1.00868	1.00237		1.00552	297.26
H08	FBgn0037885	-	CG17721	1.00469	0.99614		1.00041	295.75
								0
A09	FBgn0031107	HECT and RLD domain containing protein 2	HERC2	0.303488	0.312722		0.308105	91.0843
B09	FBgn0035333	-	CG1317	0.353256	0.34709		0.350173	103.521
C09	FBgn0032467	-	CG9934	0.323771	0.329048		0.32641	96.4958
D09	FBgn0035233	Peroxin 10	Pex10	0.34505	0.285397		0.315224	93.1888
E09	FBgn0086916	sneaky	snky	0.338672	0.345764		0.342218	101.169
F09	FBgn0020224	Cbl proto-oncogene ortholog	Cbl	1.35161	0.668591		1.0101	298.613
G09	FBgn0053552	-	CG33552	0.993766	1.0116		1.00268	296.421
H09	FBgn0025833	-	CG8910	1.00272	0.878914		0.940819	278.132
								0
A10	FBgn0036660	-	CG13025	0.269278	0.289119		0.279198	82.5388
B10	FBgn0037344	-	CG2926	0.310837	0.297269		0.304053	89.8865
C10	FBgn0034109	-	CG7747	0.367723	0.328455		0.348089	102.905
D10	FBgn0038296	-	CG6752	0.3644	0.379043		0.371721	109.891
E10	FBgn0034738	defense repressor 1	dnr1	0.408282	0.350111		0.379196	112.101
F10	FBgn0027936	vihar	vih	1.29389	1.00268		1.14828	339.465
G10	FBgn0039767	-	CG2218	1.02299	1.26479		1.14389	338.165
H10	FBgn0027609	modifier of rpr and grim, ubiquitously expressed	morgue	1.31435	1.3958		1.35507	400.598
								0
A11	FBgn0037808	BIR repeat containing ubiquitin-conjugating enzyme	Bruce	0.326932	0.273898		0.300415	88.811
B11	FBgn0040294	Plenty of SH3s	POSH	0.32604	0.345662		0.335851	99.287
C11	FBgn0037944	-	CG6923	0.303051	0.319511		0.311281	92.0232
D11	FBgn0028467	-	CG11070	0.173006	0.154555		0.163781	48.4181
E11	FBgn0000173	bendless	ben	0.384958	0.367514		0.376236	111.226
F11	FBgn0037781	Fancl	Fancl	1.00486	1.01845		1.01165	299.072
G11	FBgn0038175	Ubiquitin conjugating enzyme 87F	Ubc87F	0.654913	1.00273		0.828822	245.023
H11	FBgn0032877	-	CG2617	1.02729	1.00479		1.01604	300.369
