# Supplementary material for: Correction: Hyd ubiquitinates the NF-κB co-factor Akirin to operate an effective immune response in Drosophila
Source: PLoS Pathog. 2025 Dec 18;21(12):e1013785. doi: 10.1371/journal.ppat.1013785 (PMC12714183; doi:10.1371/journal.ppat.1013785)
Supplement: S1 File — (ZIP) [file ppat.1013785.s001.zip › S1 File - Main Figure Data/Fig1/1A/E3 screen plate 1-1!.xls]

## Sheet: E3 screen plate 1-1!
14/01/2015	14:54:54
Sample
Firefly
Meas. # 1 at 0.000
519007	47	501828	699573	643323	648453	467467	512326	588829	631162	645158	329092
509321	657220	572713	524963	583249	572058	505576	607512	676409	631850	701848	562598
647532	592623	554272	531464	603485	654995	652592	631114	651209	711700	627594	577187
648484	51	618940	578128	701963	711124	756744	761433	751793	725540	630858	566216
554060	629670	564852	632461	717056	725122	681116	700232	654937	704484	606433	624746
564963	655044	619208	557082	657686	552186	605595	639357	620145	590865	481583	654792
211361	697159	550768	488285	591489	558439	674197	624604	620724	644535	579686	614496
253428	483864	519259	470840	541944	448786	570269	525712	585645	598042	603031	547538
Renilla
Meas. # 1 at 0.000
707230	48	412807	538408	557872	676687	750592	625808	755757	775287	631561	664578
550719	424789	501069	494380	502581	561337	680404	695031	575235	471562	556569	501881
607306	485031	453034	564320	470105	704846	871687	544293	619255	498892	492565	396485
693144	46	522653	435758	570511	539094	672225	677245	514579	615613	559349	395343
777698	468189	396932	576268	611875	830850	577937	685380	635444	532028	501582	439595
814598	446692	483559	546104	507298	653190	719973	614856	588159	403397	291365	443036
671816	613862	549988	576216	593032	448746	514947	495423	614904	714482	455039	445175
716125	558377	646257	622846	723874	559978	918911	629334	438518	473800	517570	431374
Ratio
0.733859	0.979167	1.21565	1.29934	1.15317	0.958276	0.622798	0.818663	0.779125	0.814101	1.02153	0.495189
0.924829	1.54717	1.14298	1.06186	1.16051	1.0191	0.743053	0.874079	1.17588	1.33991	1.26103	1.12098
1.06624	1.22182	1.22347	0.941778	1.28372	0.929274	0.748654	1.15951	1.0516	1.42656	1.27413	1.45576
0.935569	1.1087	1.18423	1.32672	1.23041	1.31911	1.12573	1.12431	1.46099	1.17857	1.12784	1.43221
0.712436	1.34491	1.42304	1.09751	1.1719	0.872747	1.17853	1.02167	1.03068	1.32415	1.20904	1.42119
0.693548	1.46643	1.28052	1.0201	1.29645	0.845368	0.841136	1.03985	1.05438	1.46472	1.65285	1.47797
0.314611	1.13569	1.00142	0.847399	0.997398	1.24444	1.30926	1.26075	1.00946	0.902101	1.27393	1.38035
0.353888	0.866554	0.803487	0.755949	0.748672	0.801435	0.620592	0.835347	1.33551	1.26222	1.16512	1.26929
----------------------------------------------------------- General Data -----------------------------------------------------------
Measurement	Multi Label Kinetic, Time of Measurement : 14/01/2015 / 14:54:54, State of Measurement : Valid Measurement
	1 measurements included, 0.001 average interval time, measurement No.1 selected, label No.2 selected
Parameter	Parameter loaded during measurement time : d:\user data\upr9022\hung\hung dual all platte.par;
Files	Data file : E3 screen plate 1-1!.dat - 14/01/2015 / 15:37:14
	Template file : HUNG dual all platte.par - 25/11/2010 / 14:34:59 - Created by master
Reader	BertholdTech Mithras, Driver Version: 1.04 , (1.0.4.0), S/N: 42-6004, Embedded Version: 1.15
	Plate Type: 8x12 plate
	Injector ................. 2 Measurement Mode ......... by Well
	Volume ................... 50 Speed .................... low
	Name ..................... Delay
	Duration [s] ............. 2.0 Measurement Mode ......... by Well
	Name ..................... Firefly
	Counting Time [s] ........ 10.00 Measurement Mode ......... by Well
	Emission Filter ..........
	Second Measurement ....... No
	Injector ................. 3 Measurement Mode ......... by Well
	Volume ................... 50 Speed .................... low
	Name ..................... Delay
	Duration [s] ............. 2.0 Measurement Mode ......... by Well
	Name ..................... Renilla
	Counting Time [s] ........ 10.00 Measurement Mode ......... by Well
	Emission Filter ..........
	Second Measurement ....... No
Calculation	Calculation Status : Valid Assay, Calculation Time : 14/01/2015 / 15:37:14
Program	MikroWin, Version 4.37; License No. : 13442; Assembly Code : 0066 0001 BFFB FFBF
	Operating System : Windows XP Professional; User Name : LuminoFluoro_Mithras; Printer Name : HP LaserJet 4100 Series PS
--------------------------- Threshold Statistics ---------------------------
Group	Assay	-------------------- Threshold, Set 1 --------------------
Gr. 1	Default	+oo > Overload >= 2,1475E9 > #Value >= 0,0000 > _ > -oo
----------------------------------- Kinetics Statistics -----------------------------------
Kinetic time setup:	Entire measurement time = 00:00:00, Interval time = 00:00:00
Readings to calculate:	Kinetic minimum = 1, Kinetic maximum = 1, Maximal slope = 2
Onsettime:	Calculation formula = KMIN(MES) + 0.5
Calculation range:	Start at 0.000 - measurement No.1, Stop at 0.000 - measurement No.1

## Sheet: analyse
	PLATE 1.1
Well	Picklist	dsRNA		Duplicate			AVERAGE	%
Plate1		Name	Symbol
-	-	-	-	0.733859	0.656843		0.695351	70.5313
-	-	-	-	0.924829	0.89486		0.909845	92.288
-	-	-	GFP	1.06624	0.810855		0.938546	95.1993
-	-	-	GFP	0.935569	1.03618		0.985875	100
-	-	-	Akirin	0.712436	0.608419		0.660428	66.989
-	-	-	Akirin	0.693548	0.532915		0.613232	62.2018
-	-	-	Relish	0.314611	0.15802		0.236316	23.9701
-	-	-	Relish	0.353888	0.119559		0.236723	24.0115
A01	FBgn0005624	Posterior sex combs	Psc	0.979167	1.21565		1.09741	111.313
B01	FBgn0033783	-	CG17019	1.54717	1.14298		1.34508	136.435
C01	FBgn0034585	Rabaptin-5	Rbpn-5	1.22182	1.22347		1.22265	124.016
D01	FBgn0035876	Peroxin 2	Pex2	1.1087	1.18423		1.14646	116.289
E01	FBgn0039920	-	CG11360	1.34491	1.42304		1.38398	140.38
F01	FBgn0051716	Cnot 4 homologue	Cnot4	1.46643	1.28052		1.37348	139.316
G01	FBgn0031816	-	CG16947	1.13569	1.00142		1.06856	108.387
H01	FBgn0008654	Suppressor of zeste 2	Su(z)2	0.866554	0.803487		0.835021	84.6984
A02	FBgn0015321	Ubiquitin conjugating enzyme 4	Ubc4	1.29934	1.15317		1.22625	124.382
B02	FBgn0035704	-	CG10144	1.06186	1.16051		1.11118	112.71
C02	FBgn0052210		l(3)76BDr	0.941778	1.28372		1.11275	112.869
D02	FBgn0036546	early girl	elgi	1.32672	1.23041		1.27856	129.688
E02	FBgn0053144	-	CG33144	1.09751	1.1719		1.13471	115.096
F02	FBgn0035689	-	CG7376	1.0201	1.29645		1.15828	117.487
G02	FBgn0036621	roquin	roq	0.847399	0.997398		0.922399	93.5614
H02	FBgn0005617	male-specific lethal 1	msl-1	0.755949	0.748672		0.752311	76.3089
A03	FBgn0030809	-	CG9086	0.958276	0.622798		0.790537	80.1863
B03	FBgn0086129	something that sticks like glue	snama	1.0191	0.743053		0.881076	89.3699
C03	FBgn0023143	Ubiquitin activating enzyme 1	Uba1	0.929274	0.748654		0.838964	85.0984
D03	FBgn0037653	-	CG11982	1.31911	1.12573		1.22242	123.993
E03	FBgn0025186	ariadne 2	ari-2	0.872747	1.17853		1.02564	104.033
F03	FBgn0038686	-	CG5555	0.845368	0.841136		0.843252	85.5333
G03	FBgn0052350	-	CG32350	1.24444	1.30926		1.27685	129.514
H03	FBgn0029983		CG42593	0.801435	0.620592		0.711014	72.1201
A04	FBgn0035024	-	CG11414	0.818663	0.779125		0.798894	81.034
B04	FBgn0030514	-	CG9941	0.874079	1.17588		1.02498	103.967
C04	FBgn0031848	Non-SMC element 1	Nse1	1.15951	1.0516		1.10556	112.14
D04	FBgn0039150	-	CG13605	1.12431	1.46099		1.29265	131.117
E04	FBgn0030578	-	CG5347	1.02167	1.03068		1.02617	104.088
F04	FBgn0259174	Nedd4	Nedd4	1.03985	1.05438		1.04712	106.212
G04	FBgn0034412	tn	thin	1.26075	1.00946		1.13511	115.137
H04	FBgn0061469	Ubiquitin protein ligase E3A	Ube3a	0.835347	1.33551		1.08543	110.098
A05	FBgn0001980	Cullin 3	Cul3	0.814101	1.02153		0.917815	93.0965
B05	FBgn0032956	Cullin 2	Cul2	1.33991	1.26103		1.30047	131.91
C05	FBgn0015247	Death-associated inhibitor of apoptosis 2	Diap2	1.42656	1.27413		1.35035	136.969
D05	FBgn0013969	Pre-RNA processing factor 19	Prp19	1.17857	1.12784		1.1532	116.973
E05	FBgn0035232	-	CG12099	1.32415	1.20904		1.26659	128.474
F05	FBgn0000482	deep orange	dor	1.46472	1.65285		1.55879	158.112
G05	FBgn0003557	Suppressor of deltex	Su(dx)	0.902101	1.27393		1.08801	110.36
H05	FBgn0260635	Death-associated inhibitor of apoptosis 1	Diap1	1.26222	1.16512		1.21367	123.106
A06	FBgn0002431	hyperplastic discs	hyd	0.495189	0.496698		0.495944	50.3049
B06	FBgn0027512	-	CG10254	1.12098	0.735885		0.928432	94.1734
C06	FBgn0030600	highwire	hiw	1.45576	0.660407		1.05808	107.324
D06	FBgn0004395	unkempt	unk	1.43221	0.697323		1.06477	108.002
E06	FBgn0038772	midlife crisis	mdlc	1.42119	0.622932		1.02206	103.67
F06	FBgn0039911	-	CG1909	1.47797	0.5458		1.01188	102.638
G06	FBgn0052369	-	CG32369	1.38035	0.640105		1.01023	102.47
H06	FBgn0029661	-	CG16781	1.26929	0.252641		0.760964	77.1867
A07	FBgn0035953	-	CG5087	0.689461	0.765335		0.727398	73.782
B07	FBgn0037760	F-box protein 11	FBXO11	1.04735	1.00838		1.02786	104.259
C07	FBgn0031384	-	CG4238	1.00391	0.956361		0.980136	99.4178
D07	FBgn0011230	purity of essence	poe	1.2313	1.39766		1.31448	133.332
E07	FBgn0032208	-	CG5604	1.44883	1.22389		1.33636	135.551
F07	FBgn0086442	mind bomb 2	mib2	1.15231	0.984915		1.06861	108.392
G07	FBgn0034410	Topoisomerase I-interacting protein	Topors	1.17123	1.40094		1.28609	130.451
H07	FBgn0030674	-	CG8184	0.277252	0.246438		0.261845	26.5597
A08	FBgn0001978	shuttle craft	stc	0.656923	0.557764		0.607344	61.6045
B08	FBgn0003862	trithorax	trx	1.81528	1.90394		1.85961	188.625
C08	FBgn0031999	-	CG8419	1.1983	0.897136		1.04772	106.273
D08	FBgn0025781	Cell division cycle 16 ortholog	Cdc16	1.1166	1.22386		1.17023	118.7
E08	FBgn0035518	-	CG15011	1.16259	0.94487		1.05373	106.883
F08	FBgn0033015	d4	d4	0.982342	0.676566		0.829454	84.1338
G08	FBgn0029006	SMAD specific E3 ubiquitin protein ligase	Smurf	1.02118	0.801349		0.911262	92.4318
H08	FBgn0037885	-	CG17721	0.206084	0.29841		0.252247	25.5861
A09	FBgn0031107	HECT and RLD domain containing protein 2	HERC2	0.698995	0.798294		0.748644	75.9371
B09	FBgn0035333	-	CG1317	1.03566	1.67113		1.35339	137.279
C09	FBgn0032467	-	CG9934	0.986232	0.936989		0.96161	97.5388
D09	FBgn0035233	Peroxin 10	Pex10	0.952746	1.06267		1.00771	102.215
E09	FBgn0086916	sneaky	snky	1.08191	1.32435		1.20313	122.037
F09	FBgn0020224	Cbl proto-oncogene ortholog	Cbl	1.20413	1.3163		1.26021	127.827
G09	FBgn0053552	-	CG33552	0.532027	0.545261		0.538644	54.6361
H09	FBgn0025833	-	CG8910	0.287534	0.255138		0.271336	27.5224
A10	FBgn0036660	-	CG13025	0.808439	0.903694		0.856066	86.8331
B10	FBgn0037344	-	CG2926	2.53201	2.60159		2.5668	260.358
C10	FBgn0034109	-	CG7747	0.998796	1.09789		1.04834	106.336
D10	FBgn0038296	-	CG6752	1.19018	1.18964		1.18991	120.696
E10	FBgn0034738	defense repressor 1	dnr1	1.0014	1.0888		1.0451	106.007
F10	FBgn0027936	vihar	vih	1.19661	1.23002		1.21332	123.07
G10	FBgn0039767	-	CG2218	0.41545	0.405853		0.410651	41.6535
H10	FBgn0027609	modifier of rpr and grim, ubiquitously expressed	morgue	0.228965	0.224578		0.226771	23.0021
A11	FBgn0037808	BIR repeat containing ubiquitin-conjugating enzyme	Bruce	0.591592	0.945432		0.768512	77.9523
B11	FBgn0040294	Plenty of SH3s	POSH	1.34983	1.07117		1.2105	122.784
C11	FBgn0037944	-	CG6923	1.22215	1.27021		1.24618	126.403
D11	FBgn0028467	-	CG11070	1.2916	1.37556		1.33358	135.269
E11	FBgn0000173	bendless	ben	0.529772	0.494285		0.512028	51.9364
F11	FBgn0037781	Fancl	Fancl	0.976323	0.955041		0.965682	97.9518
G11	FBgn0038175	Ubiquitin conjugating enzyme 87F	Ubc87F	0.425114	0.511248		0.468181	47.4889
H11	FBgn0032877	-	CG2617	0.251306	0.306128		0.278717	28.271
