# Supplementary material for: Correction: Hyd ubiquitinates the NF-κB co-factor Akirin to operate an effective immune response in Drosophila
Source: PLoS Pathog. 2025 Dec 18;21(12):e1013785. doi: 10.1371/journal.ppat.1013785 (PMC12714183; doi:10.1371/journal.ppat.1013785)
Supplement: S1 File — (ZIP) [file ppat.1013785.s001.zip › S1 File - Main Figure Data/Fig1/1A/E3 screen plate 1-2 n3.xls]

## Sheet: E3 screen plate 1-2 n3
04/02/2015	16:38:21
Sample
Firefly
Meas. # 1 at 0.000
215612	344718	342497	333535	317902	322942	352530	337666	335212	351562	363015	316174
433082	388870	466304	381746	368242	377123	392864	382165	389638	363549	363233	387737
478133	481955	593564	522264	540457	473247	508592	554924	522464	376380	419174	479999
448489	316586	304966	434359	442943	355574	351312	452360	441093	207849	203418	372606
436470	428719	490024	439467	465789	445513	427547	518503	448254	481019	491739	347598
133031	164677	404875	153584	423056	477317	116522	601665	585986	520523	486335	324029
411267	333303	423999	398294	423186	634128	728378	436880	160070	67608	379574	138023
402418	348197	406076	428794	453706	310248	102542	427691	441375	406111	422990	183141
Renilla
Meas. # 1 at 0.000
1350873	1230832	1190312	1257493	994942	1064103	1127296	1253967	1159427	1075338	1325364	1183553
972536	1186133	1072299	1184634	1167971	1067562	1131879	1229472	1310725	1115043	1050832	1159325
1271200	860561	1149810	1509749	1622604	1461670	1545645	1509080	1590670	1241969	1311925	1419010
1123703	294459	323645	1382304	1305861	1030499	1230960	1241384	1163703	1201398	1316149	1139079
1124606	1477760	1351608	1622129	1658480	1315472	1236529	1269964	1280321	1249535	1338013	1272454
1005773	1333522	1226644	976940	342532	353148	174280	465006	584419	518007	477526	235450
271976	329863	422695	394868	422186	638106	720027	427063	126559	103232	378540	138372
406973	348604	405970	426794	455464	309405	116669	325402	316216	395322	420975	184022
Ratio
0.159609	0.280069	0.287737	0.265238	0.319518	0.303488	0.312722	0.269278	0.289119	0.326932	0.273898	0.26714
0.445312	0.327847	0.434864	0.322248	0.315284	0.353256	0.34709	0.310837	0.297269	0.32604	0.345662	0.334451
0.376127	0.560047	0.516228	0.345928	0.33308	0.323771	0.329048	0.367723	0.328455	0.303051	0.319511	0.338263
0.399117	1.07514	0.942286	0.314228	0.339196	0.34505	0.285397	0.3644	0.379043	0.173006	0.154555	0.327112
0.388109	0.290114	0.362549	0.27092	0.280853	0.338672	0.345764	0.408282	0.350111	0.384958	0.367514	0.273171
0.132267	0.12349	0.330067	0.157209	1.23508	1.35161	0.668591	1.29389	1.00268	1.00486	1.01845	1.37621
1.51214	1.01043	1.00308	1.00868	1.00237	0.993766	1.0116	1.02299	1.26479	0.654913	1.00273	0.997478
0.988808	0.998832	1.00026	1.00469	0.99614	1.00272	0.878914	1.31435	1.3958	1.02729	1.00479	0.995213
----------------------------------------------------------- General Data -----------------------------------------------------------
Measurement	Multi Label Kinetic, Time of Measurement : 04/02/2015 / 16:38:21, State of Measurement : Valid Measurement
	1 measurements included, 0.001 average interval time, measurement No.1 selected, label No.2 selected
Parameter	Parameter loaded during measurement time : d:\user data\upr9022\hung\hung dual all platte.par;
Files	Data file : E3 screen plate 1-2 n3.dat - 04/02/2015 / 17:20:54
	Template file : HUNG dual all platte.par - 25/11/2010 / 14:34:59 - Created by master
Reader	BertholdTech Mithras, Driver Version: 1.04 , (1.0.4.0), S/N: 42-6004, Embedded Version: 1.15
	Plate Type: 8x12 plate
	Injector ................. 2 Measurement Mode ......... by Well
	Volume ................... 50 Speed .................... low
	Name ..................... Delay
	Duration [s] ............. 2.0 Measurement Mode ......... by Well
	Name ..................... Firefly
	Counting Time [s] ........ 10.00 Measurement Mode ......... by Well
	Emission Filter ..........
	Second Measurement ....... No
	Injector ................. 3 Measurement Mode ......... by Well
	Volume ................... 50 Speed .................... low
	Name ..................... Delay
	Duration [s] ............. 2.0 Measurement Mode ......... by Well
	Name ..................... Renilla
	Counting Time [s] ........ 10.00 Measurement Mode ......... by Well
	Emission Filter ..........
	Second Measurement ....... No
Calculation	Calculation Status : Valid Assay, Calculation Time : 04/02/2015 / 17:20:54
Program	MikroWin, Version 4.37; License No. : 13442; Assembly Code : 0066 0001 BFFB FFBF
	Operating System : Windows XP Professional; User Name : LuminoFluoro_Mithras; Printer Name : HP LaserJet 4100 Series PS
--------------------------- Threshold Statistics ---------------------------
Group	Assay	-------------------- Threshold, Set 1 --------------------
Gr. 1	Default	+oo > Overload >= 2,1475E9 > #Value >= 0,0000 > _ > -oo
----------------------------------- Kinetics Statistics -----------------------------------
Kinetic time setup:	Entire measurement time = 00:00:00, Interval time = 00:00:00
Readings to calculate:	Kinetic minimum = 1, Kinetic maximum = 1, Maximal slope = 2
Onsettime:	Calculation formula = KMIN(MES) + 0.5
Calculation range:	Start at 0.000 - measurement No.1, Stop at 0.000 - measurement No.1
