# Supplementary material for: Correction: Hyd ubiquitinates the NF-κB co-factor Akirin to operate an effective immune response in Drosophila
Source: PLoS Pathog. 2025 Dec 18;21(12):e1013785. doi: 10.1371/journal.ppat.1013785 (PMC12714183; doi:10.1371/journal.ppat.1013785)
Supplement: S1 File — (ZIP) [file ppat.1013785.s001.zip › S1 File - Main Figure Data/Fig1/1A/E3 screen plate 1-lan 2.xls]

## Sheet: analyse
	PLATE 1.2	plate 1, n2
Well	Picklist	dsRNA		Duplicate			AVERAGE	%
Plate1		Name	Symbol
-	-	-	-	0.00128068			0.00128068	0.129903
-	-	-	-	0.00166677			0.00166677	0.169065
-	-	-	GFP	0.00193761			0.00193761	0.196537
-	-	-	GFP	0.00151066			0.00151066	0.153231
-	-	-	Akirin	0.00126752			0.00126752	0.128568
-	-	-	Akirin	0.00471819			0.00471819	0.478579
-	-	-	Relish	0.0012313			0.0012313	0.124894
-	-	-	Relish	0.00149529			0.00149529	0.151672
A01	FBgn0005624	Posterior sex combs	Psc	0.00410848	0.0050049		0.00455669	0.462198
B01	FBgn0033783	-	CG17019	0.00220465	0.000979563		0.00159211	0.161492
C01	FBgn0034585	Rabaptin-5	Rbpn-5	0.00190387	0.000979408		0.00144164	0.146229
D01	FBgn0035876	Peroxin 2	Pex2	0.00350741	0.00299362		0.00325052	0.329709
E01	FBgn0039920	-	CG11360	0.000439523	0.00119103		0.000815277	0.0826958
F01	FBgn0051716	Cnot 4 homologue	Cnot4	0.00327371	0.000922165		0.00209794	0.2128
G01	FBgn0031816	-	CG16947	0.0016888	0.000911178		0.00129999	0.131861
H01	FBgn0008654	Suppressor of zeste 2	Su(z)2	0.00166209	0.00277668		0.00221938	0.225118
A02	FBgn0015321	Ubiquitin conjugating enzyme 4	Ubc4	0.00214063	0.00296241		0.00255152	0.258807
B02	FBgn0035704	-	CG10144	0.000910098	0.000671865		0.000790981	0.0802314
C02	FBgn0052210		l(3)76BDr	0.000479631	0.000468267		0.000473949	0.0480739
D02	FBgn0036546	early girl	elgi	0.000642169	0.000519135		0.000580652	0.0588971
E02	FBgn0053144	-	CG33144	0.00058869	0.000535616		0.000562153	0.0570207
F02	FBgn0035689	-	CG7376	0.00127807	0.0028798		0.00207893	0.210872
G02	FBgn0036621	roquin	roq	0.000908781	0.00184468		0.00137673	0.139645
H02	FBgn0005617	male-specific lethal 1	msl-1	0.000540219	0.000603639		0.000571929	0.0580123
A03	FBgn0030809	-	CG9086	0.00135696	0.000534971		0.000945967	0.095952
B03	FBgn0086129	something that sticks like glue	snama	0.000625131	0.000393327		0.000509229	0.0516525
C03	FBgn0023143	Ubiquitin activating enzyme 1	Uba1	0.00041007	0.000425321		0.000417696	0.042368
D03	FBgn0037653	-	CG11982	0.000561424	0.00048827		0.000524847	0.0532366
E03	FBgn0025186	ariadne 2	ari-2	0.000522527	0.000427741		0.000475134	0.0481941
F03	FBgn0038686	-	CG5555	0.00768289	0.00058521		0.00413405	0.419328
G03	FBgn0052350	-	CG32350	0.00175895	0.000637323		0.00119814	0.12153
H03	FBgn0029983		CG42593	0.000913337	0.000730432		0.000821885	0.083366
A04	FBgn0035024	-	CG11414	0.001401	0.000661882		0.00103144	0.104622
B04	FBgn0030514	-	CG9941	0.000779567	0.00052954		0.000654554	0.0663932
C04	FBgn0031848	Non-SMC element 1	Nse1	0.000604594	0.000464357		0.000534475	0.0542133
D04	FBgn0039150	-	CG13605	0.00427406	0.000456727		0.00236539	0.239928
E04	FBgn0030578	-	CG5347	0.000545196	0.000564204		0.0005547	0.0562647
F04	FBgn0259174	Nedd4	Nedd4	0.00081154	0.00275904		0.00178529	0.181087
G04	FBgn0034412	tn	thin	0.00066448	0.000668017		0.000666249	0.0675794
H04	FBgn0061469	Ubiquitin protein ligase E3A	Ube3a	0.000717873	0.00055755		0.000637711	0.0646848
A05	FBgn0001980	Cullin 3	Cul3	0.000773685	0.000928807		0.000851246	0.0863442
B05	FBgn0032956	Cullin 2	Cul2	0.00098846	0.000471706		0.000730083	0.0740543
C05	FBgn0015247	Death-associated inhibitor of apoptosis 2	Diap2	0.000471305	0.00188829		0.0011798	0.11967
D05	FBgn0013969	Pre-RNA processing factor 19	Prp19	0.0110986	0.000655671		0.00587712	0.596132
E05	FBgn0035232	-	CG12099	0.00287626	0.000552698		0.00171448	0.173905
F05	FBgn0000482	deep orange	dor	0.000881459	0.00839349		0.00463747	0.470392
G05	FBgn0003557	Suppressor of deltex	Su(dx)	0.000424996	0.00203452		0.00122976	0.124738
H05	FBgn0260635	Death-associated inhibitor of apoptosis 1	Diap1	0.000387235	0.00036673		0.000376983	0.0382384
A06	FBgn0002431	hyperplastic discs	hyd	0.000952527			0.000952527	0.0966174
B06	FBgn0027512	-	CG10254	0.00198627			0.00198627	0.201473
C06	FBgn0030600	highwire	hiw	0.000494577			0.000494577	0.0501663
D06	FBgn0004395	unkempt	unk	0.00214561			0.00214561	0.217635
E06	FBgn0038772	midlife crisis	mdlc	0.000651062			0.000651062	0.066039
F06	FBgn0039911	-	CG1909	0.00114942			0.00114942	0.116589
G06	FBgn0052369	-	CG32369	0.00403478			0.00403478	0.409259
H06	FBgn0029661	-	CG16781	0.000571351			0.000571351	0.0579537
A07	FBgn0035953	-	CG5087				#DIV/0!	#DIV/0!
B07	FBgn0037760	F-box protein 11	FBXO11				#DIV/0!	#DIV/0!
C07	FBgn0031384	-	CG4238				#DIV/0!	#DIV/0!
D07	FBgn0011230	purity of essence	poe				#DIV/0!	#DIV/0!
E07	FBgn0032208	-	CG5604				#DIV/0!	#DIV/0!
F07	FBgn0086442	mind bomb 2	mib2				#DIV/0!	#DIV/0!
G07	FBgn0034410	Topoisomerase I-interacting protein	Topors				#DIV/0!	#DIV/0!
H07	FBgn0030674	-	CG8184				#DIV/0!	#DIV/0!
A08	FBgn0001978	shuttle craft	stc	0.656923	0.557764		0.607344	61.6045
B08	FBgn0003862	trithorax	trx	1.81528	1.90394		1.85961	188.625
C08	FBgn0031999	-	CG8419	1.1983	0.897136		1.04772	106.273
D08	FBgn0025781	Cell division cycle 16 ortholog	Cdc16	1.1166	1.22386		1.17023	118.7
E08	FBgn0035518	-	CG15011	1.16259	0.94487		1.05373	106.883
F08	FBgn0033015	d4	d4	0.982342	0.676566		0.829454	84.1338
G08	FBgn0029006	SMAD specific E3 ubiquitin protein ligase	Smurf	1.02118	0.801349		0.911262	92.4318
H08	FBgn0037885	-	CG17721	0.206084	0.29841		0.252247	25.5861
A09	FBgn0031107	HECT and RLD domain containing protein 2	HERC2	0.698995	0.798294		0.748644	75.9371
B09	FBgn0035333	-	CG1317	1.03566	1.67113		1.35339	137.279
C09	FBgn0032467	-	CG9934	0.986232	0.936989		0.96161	97.5388
D09	FBgn0035233	Peroxin 10	Pex10	0.952746	1.06267		1.00771	102.215
E09	FBgn0086916	sneaky	snky	1.08191	1.32435		1.20313	122.037
F09	FBgn0020224	Cbl proto-oncogene ortholog	Cbl	1.20413	1.3163		1.26021	127.827
G09	FBgn0053552	-	CG33552	0.532027	0.545261		0.538644	54.6361
H09	FBgn0025833	-	CG8910	0.287534	0.255138		0.271336	27.5224
A10	FBgn0036660	-	CG13025	0.808439	0.903694		0.856066	86.8331
B10	FBgn0037344	-	CG2926	2.53201	2.60159		2.5668	260.358
C10	FBgn0034109	-	CG7747	0.998796	1.09789		1.04834	106.336
D10	FBgn0038296	-	CG6752	1.19018	1.18964		1.18991	120.696
E10	FBgn0034738	defense repressor 1	dnr1	1.0014	1.0888		1.0451	106.007
F10	FBgn0027936	vihar	vih	1.19661	1.23002		1.21332	123.07
G10	FBgn0039767	-	CG2218	0.41545	0.405853		0.410651	41.6535
H10	FBgn0027609	modifier of rpr and grim, ubiquitously expressed	morgue	0.228965	0.224578		0.226771	23.0021
A11	FBgn0037808	BIR repeat containing ubiquitin-conjugating enzyme	Bruce	0.591592	0.945432		0.768512	77.9523
B11	FBgn0040294	Plenty of SH3s	POSH	1.34983	1.07117		1.2105	122.784
C11	FBgn0037944	-	CG6923	1.22215	1.27021		1.24618	126.403
D11	FBgn0028467	-	CG11070	1.2916	1.37556		1.33358	135.269
E11	FBgn0000173	bendless	ben	0.529772	0.494285		0.512028	51.9364
F11	FBgn0037781	Fancl	Fancl	0.976323	0.955041		0.965682	97.9518
G11	FBgn0038175	Ubiquitin conjugating enzyme 87F	Ubc87F	0.425114	0.511248		0.468181	47.4889
H11	FBgn0032877	-	CG2617	0.251306	0.306128		0.278717	28.271

## Sheet: Sheet2
		0.00128068
		0.00166677
		0.00193761
		0.00151066
		0.00126752
		0.00471819
		0.0012313
		0.00149529
		0.00410848	0.0050049
		0.00220465	0.000979563
		0.00190387	0.000979408
		0.00350741	0.00299362
		0.000439523	0.00119103
		0.00327371	0.000922165
		0.0016888	0.000911178
		0.00166209	0.00277668
		0.00214063	0.00296241
		0.000910098	0.000671865
		0.000479631	0.000468267
		0.000642169	0.000519135
		0.00058869	0.000535616
		0.00127807	0.0028798
		0.000908781	0.00184468
		0.000540219	0.000603639
		0.00135696	0.000534971
		0.000625131	0.000393327
		0.00041007	0.000425321
		0.000561424	0.00048827
		0.000522527	0.000427741
		0.00768289	0.00058521
		0.00175895	0.000637323
		0.000913337	0.000730432
		0.001401	0.000661882
		0.000779567	0.00052954
		0.000604594	0.000464357
		0.00427406	0.000456727
		0.000545196	0.000564204
		0.00081154	0.00275904
		0.00066448	0.000668017
		0.000717873	0.00055755
		0.000773685	0.000928807
		0.00098846	0.000471706
		0.000471305	0.00188829
		0.0110986	0.000655671
		0.00287626	0.000552698
		0.000881459	0.00839349
		0.000424996	0.00203452
		0.000387235	0.00036673
		0.000952527
		0.00198627
		0.000494577
		0.00214561
		0.000651062
		0.00114942
		0.00403478
		0.000571351

## Sheet: E3 screen plate 1-2
21/01/2015	14:53:13
Sample
Firefly
Meas. # 1 at 0.000
2579	2573	6689	3878	4992	2199	926	2396	1111	1494	1990	5760
3827	4971	2185	1987	1334	1398	916	1642	1180	1808	902	4886
4486	4426	2117	1031	945	991	1091	1278	992	1026	3507	1165
3246	7613	6068	1354	1026	1152	1015	8924	971	20944	1132	4896
3551	867	2331	1206	1069	1089	896	1118	1243	6160	1125	1695
12661	6133	1620	2502	5606	16529	1141	1560	5212	1919	15199	2573
2962	3493	1790	1874	3831	3757	1330	1387	1411	875	3833	10194
3509	3992	7371	1361	1334	2288	1817	1823	1348	1043	854	1253
Renilla
Meas. # 1 at 0.000
2013777	626266	1336489	1811619	1685115	1620531	1730935	1710204	1678548	1931018	2142533	6047072
2296060	2254779	2230586	2183282	1985518	2236331	2328851	2106297	2228348	1829108	1912209	2459888
2315224	2324741	2161509	2149568	2018081	2416659	2565123	2113814	2136289	2176934	1857237	2355550
2148727	2170548	2026976	2108479	1976366	2051926	2078770	2087944	2125997	1887090	1726476	2281866
2801544	1972594	1957128	2048615	1995834	2084103	2094727	2050637	2203105	2141667	2035469	2603437
2683444	1873408	1756736	1957636	1946666	2151404	1949727	1922272	1889061	2177073	1810809	2238523
2405590	2068332	1964490	2062103	2076784	2135932	2086853	2087345	2112223	2058842	1883981	2526533
2346698	2401802	2654610	2519350	2209930	2505100	2487568	2539448	2417719	2693452	2328688	2193048
Ratio
0.00128068	0.00410848	0.0050049	0.00214063	0.00296241	0.00135696	0.000534971	0.001401	0.000661882	0.000773685	0.000928807	0.000952527
0.00166677	0.00220465	0.000979563	0.000910098	0.000671865	0.000625131	0.000393327	0.000779567	0.00052954	0.00098846	0.000471706	0.00198627
0.00193761	0.00190387	0.000979408	0.000479631	0.000468267	0.00041007	0.000425321	0.000604594	0.000464357	0.000471305	0.00188829	0.000494577
0.00151066	0.00350741	0.00299362	0.000642169	0.000519135	0.000561424	0.00048827	0.00427406	0.000456727	0.0110986	0.000655671	0.00214561
0.00126752	0.000439523	0.00119103	0.00058869	0.000535616	0.000522527	0.000427741	0.000545196	0.000564204	0.00287626	0.000552698	0.000651062
0.00471819	0.00327371	0.000922165	0.00127807	0.0028798	0.00768289	0.00058521	0.00081154	0.00275904	0.000881459	0.00839349	0.00114942
0.0012313	0.0016888	0.000911178	0.000908781	0.00184468	0.00175895	0.000637323	0.00066448	0.000668017	0.000424996	0.00203452	0.00403478
0.00149529	0.00166209	0.00277668	0.000540219	0.000603639	0.000913337	0.000730432	0.000717873	0.00055755	0.000387235	0.00036673	0.000571351
----------------------------------------------------------- General Data -----------------------------------------------------------
Measurement	Multi Label Kinetic, Time of Measurement : 21/01/2015 / 14:53:13, State of Measurement : Valid Measurement
	1 measurements included, 0.001 average interval time, measurement No.1 selected, label No.2 selected
Parameter	Parameter loaded during measurement time : d:\user data\upr9022\hung\hung dual all platte.par;
Files	Data file : E3 screen plate 1-2.dat - 21/01/2015 / 15:35:33
	Template file : HUNG dual all platte.par - 25/11/2010 / 14:34:59 - Created by master
Reader	BertholdTech Mithras, Driver Version: 1.04 , (1.0.4.0), S/N: 42-6004, Embedded Version: 1.15
	Plate Type: 8x12 plate
	Injector ................. 2 Measurement Mode ......... by Well
	Volume ................... 50 Speed .................... low
	Name ..................... Delay
	Duration [s] ............. 2.0 Measurement Mode ......... by Well
	Name ..................... Firefly
	Counting Time [s] ........ 10.00 Measurement Mode ......... by Well
	Emission Filter ..........
	Second Measurement ....... No
	Injector ................. 3 Measurement Mode ......... by Well
	Volume ................... 50 Speed .................... low
	Name ..................... Delay
	Duration [s] ............. 2.0 Measurement Mode ......... by Well
	Name ..................... Renilla
	Counting Time [s] ........ 10.00 Measurement Mode ......... by Well
	Emission Filter ..........
	Second Measurement ....... No
Calculation	Calculation Status : Valid Assay, Calculation Time : 21/01/2015 / 15:35:33
Program	MikroWin, Version 4.37; License No. : 13442; Assembly Code : 0066 0001 BFFB FFBF
	Operating System : Windows XP Professional; User Name : LuminoFluoro_Mithras; Printer Name : HP LaserJet 4100 Series PS
--------------------------- Threshold Statistics ---------------------------
Group	Assay	-------------------- Threshold, Set 1 --------------------
Gr. 1	Default	+oo > Overload >= 2,1475E9 > #Value >= 0,0000 > _ > -oo
----------------------------------- Kinetics Statistics -----------------------------------
Kinetic time setup:	Entire measurement time = 00:00:00, Interval time = 00:00:00
Readings to calculate:	Kinetic minimum = 1, Kinetic maximum = 1, Maximal slope = 2
Onsettime:	Calculation formula = KMIN(MES) + 0.5
Calculation range:	Start at 0.000 - measurement No.1, Stop at 0.000 - measurement No.1
