# Supplementary material for: Correction: Hyd ubiquitinates the NF-κB co-factor Akirin to operate an effective immune response in Drosophila
Source: PLoS Pathog. 2025 Dec 18;21(12):e1013785. doi: 10.1371/journal.ppat.1013785 (PMC12714183; doi:10.1371/journal.ppat.1013785)
Supplement: S1 File — (ZIP) [file ppat.1013785.s001.zip › S1 File - Main Figure Data/Fig1/1A/E3 screen plate 2-1 n1 and all.xls]

## Sheet: E3 screen plate 2-1 n1
04/02/2015	17:22:42
Sample
Firefly
Meas. # 1 at 0.000
18674	338651	428499	458427	490498	216446	365257	491444	409828	501533	484503	273062
15903	444856	538799	445742	484476	425316	391846	540242	482066	670421	666522	527736
20011	471381	588325	524857	603850	738090	666700	650018	639805	635412	605431	552182
18352	441325	526285	539021	601508	594586	521993	654453	579601	744043	703121	520526
15802	418039	536234	540891	602433	596302	499456	625337	561567	696069	516124	475760
14554	455103	539023	543182	574606	582375	510432	656238	577625	596753	592548	323903
13285	396365	504565	364485	477034	518780	520713	617206	593418	421444	521356	511688
13310	412569	491669	378400	426599	464877	576069	647829	482152	393911	594808	500253
Renilla
Meas. # 1 at 0.000
87630	238072	427815	455111	461249	221876	358115	488304	514554	1312301	1134003	1464927
1245201	1110630	1400917	1092207	1193703	1234562	1293156	1258520	1218449	1218669	1156712	1137460
1660485	1217514	1444113	1483880	1699884	1960387	1967087	1526031	1380843	1550406	1394418	1152224
1269069	1192305	1359664	1182261	1427782	1316114	1238622	1483174	1285024	1073818	1034046	1099963
1886220	1071739	1268409	1192673	1431657	1263142	1280260	1460336	1336941	1422132	1271001	1150142
1588810	1234691	1337849	1395000	1444638	1419203	1146813	1557553	1316900	1269664	1169822	1243567
1563255	1149667	1153697	1063125	1241157	1058730	1132965	1472614	1489730	1096341	1298640	992771
1744569	1568563	1563848	1303090	1451826	1236677	1645122	1680934	1386112	1024067	1647115	1308666
Ratio
0.213101	1.42247	1.0016	1.00729	1.06341	0.975527	1.01994	1.00643	0.796472	0.382178	0.42725	0.1864
0.0127714	0.400544	0.384605	0.408111	0.40586	0.344508	0.303015	0.429268	0.395639	0.550126	0.576221	0.46396
0.0120513	0.387167	0.407395	0.353706	0.35523	0.376502	0.338928	0.425953	0.463344	0.409836	0.434182	0.479231
0.014461	0.370144	0.38707	0.455924	0.421288	0.451774	0.42143	0.441252	0.451043	0.692895	0.679971	0.473221
0.0083776	0.390057	0.422761	0.453512	0.420794	0.472078	0.390121	0.428214	0.420039	0.489455	0.406077	0.413653
0.00916031	0.368597	0.402903	0.389378	0.397751	0.410354	0.445087	0.421326	0.438625	0.470009	0.506528	0.260463
0.00849829	0.344765	0.437346	0.342843	0.384346	0.490002	0.459602	0.419123	0.398339	0.38441	0.401463	0.515414
0.00762939	0.263024	0.314397	0.290387	0.293836	0.375908	0.350168	0.385398	0.347845	0.384654	0.361121	0.382262
----------------------------------------------------------- General Data -----------------------------------------------------------
Measurement	Multi Label Kinetic, Time of Measurement : 04/02/2015 / 17:22:42, State of Measurement : Valid Measurement
	1 measurements included, 0.001 average interval time, measurement No.1 selected, label No.2 selected
Parameter	Parameter loaded during measurement time : d:\user data\upr9022\hung\hung dual all platte.par;
Files	Data file : E3 screen plate 2-1 n1.dat - 04/02/2015 / 18:05:01
	Template file : HUNG dual all platte.par - 25/11/2010 / 14:34:59 - Created by master
Reader	BertholdTech Mithras, Driver Version: 1.04 , (1.0.4.0), S/N: 42-6004, Embedded Version: 1.15
	Plate Type: 8x12 plate
	Injector ................. 2 Measurement Mode ......... by Well
	Volume ................... 50 Speed .................... low
	Name ..................... Delay
	Duration [s] ............. 2.0 Measurement Mode ......... by Well
	Name ..................... Firefly
	Counting Time [s] ........ 10.00 Measurement Mode ......... by Well
	Emission Filter ..........
	Second Measurement ....... No
	Injector ................. 3 Measurement Mode ......... by Well
	Volume ................... 50 Speed .................... low
	Name ..................... Delay
	Duration [s] ............. 2.0 Measurement Mode ......... by Well
	Name ..................... Renilla
	Counting Time [s] ........ 10.00 Measurement Mode ......... by Well
	Emission Filter ..........
	Second Measurement ....... No
Calculation	Calculation Status : Valid Assay, Calculation Time : 04/02/2015 / 18:05:01
Program	MikroWin, Version 4.37; License No. : 13442; Assembly Code : 0066 0001 BFFB FFBF
	Operating System : Windows XP Professional; User Name : LuminoFluoro_Mithras; Printer Name : HP LaserJet 4100 Series PS
--------------------------- Threshold Statistics ---------------------------
Group	Assay	-------------------- Threshold, Set 1 --------------------
Gr. 1	Default	+oo > Overload >= 2,1475E9 > #Value >= 0,0000 > _ > -oo
----------------------------------- Kinetics Statistics -----------------------------------
Kinetic time setup:	Entire measurement time = 00:00:00, Interval time = 00:00:00
Readings to calculate:	Kinetic minimum = 1, Kinetic maximum = 1, Maximal slope = 2
Onsettime:	Calculation formula = KMIN(MES) + 0.5
Calculation range:	Start at 0.000 - measurement No.1, Stop at 0.000 - measurement No.1

## Sheet: analyse
	PLATE 2
Well	Picklist	dsRNA		Duplicate		AVERAGE	%				Unstimulated
Plate2		Name	Symbol				n=1	n=2	n=3		value	%
-	-	-	-	0.285652		0.285652	82.0132	--	--		0.213101	125.353
-	-	-	-	0.348403		0.348403	100.03	-	-		0.0127714	7.51261
-	-	-	GFP	0.348306		0.348306	100.002	-	-		0.0120513	7.089
-	-	-	GFP	0.342147		0.342147	98.2334	-	-		0.014461	8.50647
-	-	-	Akirin	0.265806		0.265806	76.3151	-	-		0.0083776	4.928
-	-	-	Akirin	0.26739		0.26739	76.7701	-	-		0.00916031	5.38842
-	-	-	Relish	0.128865		0.128865	36.9984	-	-		0.00849829	4.999
-	-	-	Relish	0.122471		0.122471	35.1625	-	-		0.00762939	4.48788
								-	-
A01	FBgn0029152	Makorin 1	Mkrn1	1.42247	1.0016	1.21204	347.986	-	-	?
B01	FBgn0031857	-	CG11321	0.400544	0.384605	0.392574	112.712	-	-
C01	FBgn0002932	neuralized	neur	0.387167	0.407395	0.397281	114.063	-	-
D01	FBgn0038627	-	CG7694	0.370144	0.38707	0.378607	108.701	-	-
E01	FBgn0026316	Ubiquitin conjugating enzyme 10	Ubc10	0.390057	0.422761	0.406409	116.684	-	-
F01	FBgn0036897	-	CG8786	0.368597	0.402903	0.38575	110.752	-	-
G01	FBgn0034314	no poles	nopo	0.344765	0.437346	0.391056	112.276	-	-
H01	FBgn0005616	male-specific lethal 2	msl-2	0.263024	0.314397	0.28871	82.8913	-	-
								-	-
A02	FBgn0038488	mann-cup	m-cup	1.00729	1.06341	1.03535	297.258	-	-
B02	FBgn0026206	meiotic P26	mei-P26	0.408111	0.40586	0.406986	116.849	-	-
C02	FBgn0027052	CHIP ortholog	CHIP	0.353706	0.35523	0.354468	101.771	-	-
D02	FBgn0039013	-	CG4813	0.455924	0.421288	0.438606	125.928	-	-
E02	FBgn0031652	jetlag	jet	0.453512	0.420794	0.437153	125.51	-	-
F02	FBgn0044020	Regulator of cullins 2	Roc2	0.389378	0.397751	0.393564	112.996	-	-
G02	FBgn0035983	-	CG4080	0.342843	0.384346	0.363595	104.391	-	-
H02	FBgn0017456	Ubiquitin conjugating enzyme 84D	Ubc84D	0.290387	0.293836	0.292111	83.8678	-	-
								-	-
A03	FBgn0051807	-	CG31807	0.975527	1.01994	0.997735	286.459	-	-
B03	FBgn0031498	-	CG17260	0.344508	0.303015	0.323761	92.9548	-	-
C03	FBgn0038286	-	CG6966	0.376502	0.338928	0.357715	102.703	-	-
D03	FBgn0041100	parkin	park	0.451774	0.42143	0.436602	125.352	-	-
E03	FBgn0032863	Cell division cycle 23 ortholog	Cdc23	0.472078	0.390121	0.4311	123.772	-	-
F03	FBgn0004198	cut	ct	0.410354	0.445087	0.42772	122.802	--	--
G03	FBgn0023528	-	CG2924	0.490002	0.459602	0.474802	136.32	-	-
H03	FBgn0028896	-	CG17329	0.375908	0.350168	0.363038	104.231	-	-
								-	-
A04	FBgn0031018	-	CG12200	1.00643	0.796472	0.901451	258.815	-	-	?
B04	FBgn0038125	-	CG8141	0.429268	0.395639	0.412453	118.419	-	-
C04	FBgn0011217	effete	eff	0.425953	0.463344	0.444649	127.663	-	-
D04	FBgn0026318	TNF-receptor-associated factor 6	Traf6	0.441252	0.451043	0.446147	128.093	-	-
E04	FBgn0004919	goliath	gol	0.428214	0.420039	0.424127	121.77	-	-
F04	FBgn0025638	Regulator of cullins 1a	Roc1a	0.421326	0.438625	0.429976	123.45	-	-
G04	FBgn0029911	-	CG14435	0.419123	0.398339	0.408731	117.35	-	-
H04	FBgn0035601	Ubiquitin-conjugating enzyme variant 1A	Uev1A	0.385398	0.347845	0.366622	105.26	-	-
								-	-
A05	FBgn0028913	-	CG3473	0.382178	0.42725	0.404714	116.197	-	-
B05	FBgn0035455	-	CG10862	0.550126	0.576221	0.563173	161.692	-	-
C05	FBgn0026319	TNF-receptor-associated factor 4	Traf4	0.409836	0.434182	0.422009	121.162	-	-	?
D05	FBgn0004436	Ubiquitin conjugating enzyme 6	Ubc6	0.692895	0.679971	0.686433	197.081	-	-
E05	FBgn0035853	Ubiquitin conjugating enzyme E2M	UbcE2M	0.489455	0.406077	0.447766	128.557	-	-
F05	FBgn0039863	-	CG1815	0.470009	0.506528	0.488268	140.186	-	-
G05	FBgn0034231	Anaphase Promoting Complex subunit 10	APC10	0.38441	0.401463	0.392936	112.815	-	-
H05	FBgn0039347	-	CG5071	0.384654	0.361121	0.372887	107.059	-	-
								-	-
A06	FBgn0034904	-	CG15800	0.1864	0.158044	0.172222	49.4464	-	-
B06	FBgn0052847	-	CG32847	0.46396	0.466887	0.465423	133.627	-	-
C06	FBgn0032635	-	CG15141	0.479231	0.389364	0.434298	124.691	-	-
D06	FBgn0011217	effete	eff	0.473221	0.408935	0.441078	126.637	-	-
E06	FBgn0039668	TRC8 ortholog	Trc8	0.413653	0.394294	0.403974	115.984	-	-
F06	FBgn0015374	Ubiquitin conjugating enzyme 7	Ubc7	0.260463	0.371903	0.316183	90.7789	-	-	?
G06	FBgn0039632	Cullin 5	Cul5	0.515414	0.455113	0.485264	139.323	-	-
H06	FBgn0259174	Nedd4	Nedd4	0.382262	0.346286	0.364274	104.586	-	-
								-	-
A07	FBgn0035202	Rabaptin-5-associated exchange factor for Rab5 ortholog (H. sapiens)	Rabex-5	0.272052	0.28463	0.278341	79.9141	-	-
B07	FBgn0034926	Lost PHDs of trr	Lpt	0.341833	0.44906	0.395447	113.536	--	--
C07	FBgn0041171	archipelago	ago	0.584369	0.524011	0.55419	159.113	-	-
D07	FBgn0037705	murashka	mura	1.09119	0.995214	1.0432	299.513	-	-
E07	FBgn0051721	Tripartite motif containing 9	Trim9	0.294261	0.36739	0.330825	94.9829	-	-
F07	FBgn0017418	ariadne 1	ari-1	0.230426	0.311528	0.270977	77.7999	-	-
G07	FBgn0029877	-	CG17717	0.281467	0.332429	0.306948	88.1274	-	-
H07	FBgn0039498	-	CG17991	0.0176513	0.297327	0.157489	45.2165	-	-	?
								-	-
A08	FBgn0035202	Rabaptin-5-associated exchange factor for Rab5 ortholog (H. sapiens)	Rabex-5	0.265609	0.332719	0.299164	85.8926	-	-	?
B08	FBgn0032660	elfless	elfless	0.331337	0.322147	0.326742	93.8105	-	-
C08	FBgn0024956	Menage a trois 1 ortholog (H. sapiens)	Mat1	0.349842	0.338706	0.344274	98.8441	-	-
D08	FBgn0015320	Ubiquitin conjugating enzyme 2	Ubc2	0.322904	0.343681	0.333293	95.6913	-	-
E08	FBgn0023423	supernumerary limbs	slmb	0.282753	0.28631	0.284532	81.6915	-	-
F08	FBgn0002283	lethal (3) 73Ah	l(3)73Ah	0.334058	0.343598	0.338828	97.2805	-	-	?
G08	FBgn0259794	sina homologue	sinah	0.35948	0.325895	0.342688	98.3887	-	-
H08	FBgn0038628	qin	qin	0.312274	0.338969	0.325622	93.4888	-	-	?
								-	-
A09	FBgn0024997	-	CG2681	0.313075	0.32109	0.317082	91.0371	-	-
B09	FBgn0030386	-	CG2574	0.363873	0.359193	0.361533	103.799	-	-
C09	FBgn0003410	seven in absentia	sina	0.333176	0.337602	0.335389	96.2931	-	-
D09	FBgn0027524	-	CG3909	0.353112	0.296668	0.32489	93.2788	-	-
E09	FBgn0029996	Ubiquitin conjugating enzyme E2H	UbcE2H	0.352825	0.361942	0.357384	102.608	-	-
F09	FBgn0038950	-	CG5382	0.398119	0.335672	0.366896	105.339	-	-
G09	FBgn0034970	yorkie	yki	0.636764	0.671034	0.653899	187.74	-	-	?
H09	FBgn0052486		CG32486	0.281854	0.305368	0.293611	84.2983	-	-	?
								-	-
A10	FBgn0031474	-	CG2991	0.280195	0.300345	0.29027	83.3392	-	-
B10	FBgn0035479	-	CG14983	0.320952	0.311874	0.316413	90.845	-	-
C10	FBgn0020257	Partner of paired	Ppa	0.373657	0.338213	0.355935	102.192	-	-
D10	FBgn0030873	-	CG15814	0.370082	0.389734	0.379908	109.075	-	-
E10	FBgn0037242	-	CG9855	0.394743	0.356371	0.375557	107.826	-	-
F10	FBgn0003330	Sex combs extra	Sce	0.490063	0.442498	0.466281	133.873	-	-
G10	FBgn0085404	-	CG34375	0.378936	0.296431	0.337684	96.9519	--	--
H10	FBgn0034546	-	CG13442	0.320726	0.316962	0.318844	91.5428	-	-
								-	-
A11	FBgn0037987	-	CG14739	0.350353	0.286739	0.318546	91.4574	-	-
B11	FBgn0035584	-	CG17030	0.344862	0.355815	0.350339	100.585	-	-
C11	FBgn0031282	Peroxin 12	Pex12	0.316428	0.333198	0.324813	93.2566	-	-
D11	FBgn0023097	bonus	bon	0.17899	0.159441	0.169216	48.5834	-	-
E11	FBgn0036516	-	CG7656	0.377759	0.363354	0.370557	106.39	-	-
F11	FBgn0032812	Hakai	Hakai	0.3559	0.376615	0.366257	105.156	-	-
G11	FBgn0030015	-	CG10761	0.342697	0.349947	0.346322	99.432	-	-	?
H11	FBgn0041174	von Hippel-Lindau	Vhl	0.319571	0.31281	0.31619	90.7811	-	-	?
								-	-
								-	-
								-	-
								-	-
								-	-
								-	-
								-	-
								-	-
								-	-
								-	-
								-	-
								-	-
								-	-
								-	-
								-	-
								-	-
								-	-
								-	-
								-	-
								-	-
								-	-

## Sheet: Sheet2
					Makorin 1	Mkrn1
				FBgn0031857	-	CG11321
				FBgn0002932	neuralized	neur
				FBgn0038627	-	CG7694
				FBgn0026316	Ubiquitin conjugating enzyme 10	Ubc10
				FBgn0036897	-	CG8786
				FBgn0034314	no poles	nopo			1.00729	1.06341	0.975527	1.01994	1.00643	0.796472	0.382178	0.42725	0.1864
				FBgn0005616	male-specific lethal 2	msl-2			0.408111	0.40586	0.344508	0.303015	0.429268	0.395639	0.550126	0.576221	0.46396
				FBgn0038488	mann-cup	m-cup			0.353706	0.35523	0.376502	0.338928	0.425953	0.463344	0.409836	0.434182	0.479231
				FBgn0026206	meiotic P26	mei-P26			0.455924	0.421288	0.451774	0.42143	0.441252	0.451043	0.692895	0.679971	0.473221
				FBgn0027052	CHIP ortholog	CHIP			0.453512	0.420794	0.472078	0.390121	0.428214	0.420039	0.489455	0.406077	0.413653
				FBgn0039013	-	CG4813			0.389378	0.397751	0.410354	0.445087	0.421326	0.438625	0.470009	0.506528	0.260463
				FBgn0031652	jetlag	jet			0.342843	0.384346	0.490002	0.459602	0.419123	0.398339	0.38441	0.401463	0.515414
				FBgn0044020	Regulator of cullins 2	Roc2			0.290387	0.293836	0.375908	0.350168	0.385398	0.347845	0.384654	0.361121	0.382262
				FBgn0035983	-	CG4080
				FBgn0017456	Ubiquitin conjugating enzyme 84D	Ubc84D
				FBgn0051807	-	CG31807
				FBgn0031498	-	CG17260
				FBgn0038286	-	CG6966
				FBgn0041100	parkin	park		0.158044	0.272052	0.28463	0.265609	0.332719	0.313075	0.32109	0.280195	0.300345	0.350353	0.286739	0.285652
				FBgn0032863	Cell division cycle 23 ortholog	Cdc23		0.466887	0.341833	0.44906	0.331337	0.322147	0.363873	0.359193	0.320952	0.311874	0.344862	0.355815	0.348403
				FBgn0004198	cut	ct		0.389364	0.584369	0.524011	0.349842	0.338706	0.333176	0.337602	0.373657	0.338213	0.316428	0.333198	0.348306
				FBgn0023528	-	CG2924		0.408935	1.09119	0.995214	0.322904	0.343681	0.353112	0.296668	0.370082	0.389734	0.17899	0.159441	0.342147
				FBgn0028896	-	CG17329		0.394294	0.294261	0.36739	0.282753	0.28631	0.352825	0.361942	0.394743	0.356371	0.377759	0.363354	0.265806
				FBgn0031018	-	CG12200		0.371903	0.230426	0.311528	0.334058	0.343598	0.398119	0.335672	0.490063	0.442498	0.3559	0.376615	0.26739
				FBgn0038125	-	CG8141		0.455113	0.281467	0.332429	0.35948	0.325895	0.636764	0.671034	0.378936	0.296431	0.342697	0.349947	0.128865
				FBgn0011217	effete	eff		0.346286	0.0176513	0.297327	0.312274	0.338969	0.281854	0.305368	0.320726	0.316962	0.319571	0.31281	0.122471
				FBgn0026318
				FBgn0004919	goliath	gol
				FBgn0025638	Regulator of cullins 1a	Roc1a
				FBgn0029911	-	CG14435
				FBgn0035601	Ubiquitin-conjugating enzyme variant 1A	Uev1A
				FBgn0028913	-	CG3473
				FBgn0035455	-	CG10862
				FBgn0026319	TNF-receptor-associated factor 4	Traf4
				FBgn0004436	Ubiquitin conjugating enzyme 6	Ubc6
				FBgn0035853	Ubiquitin conjugating enzyme E2M	UbcE2M
				FBgn0039863	-	CG1815
				FBgn0034231	Anaphase Promoting Complex subunit 10	APC10
				FBgn0039347	-	CG5071
				FBgn0034904	-	CG15800
				FBgn0052847	-	CG32847
				FBgn0032635	-	CG15141
				FBgn0011217	effete	eff
				FBgn0039668	TRC8 ortholog	Trc8
				FBgn0015374
				FBgn0039632	Cullin 5	Cul5
				FBgn0259174	Nedd4	Nedd4
				FBgn0035202
				FBgn0034926
				FBgn0041171	archipelago	ago
				FBgn0037705	murashka	mura
				FBgn0051721	Tripartite motif containing 9	Trim9
				FBgn0017418	ariadne 1	ari-1
				FBgn0029877	-	CG17717
				FBgn0039498	-	CG17991
				FBgn0035202
				FBgn0032660	elfless	elfless
				FBgn0024956	Menage a trois 1 ortholog (H. sapiens)	Mat1
				FBgn0015320	Ubiquitin conjugating enzyme 2	Ubc2
				FBgn0023423
				FBgn0002283	lethal (3) 73Ah	l(3)73Ah
				FBgn0259794	sina homologue	sinah
				FBgn0038628
				FBgn0024997	-	CG2681
				FBgn0030386	-	CG2574
				FBgn0003410	seven in absentia	sina
				FBgn0027524	-	CG3909
				FBgn0029996	Ubiquitin conjugating enzyme E2H	UbcE2H
				FBgn0038950	-	CG5382
				FBgn0034970	yorkie	yki
				FBgn0052486
				FBgn0031474	-	CG2991
				FBgn0035479	-	CG14983
				FBgn0020257	Partner of paired	Ppa
				FBgn0030873	-	CG15814
				FBgn0037242	-	CG9855
				FBgn0003330	Sex combs extra	Sce
				FBgn0085404	-	CG34375
				FBgn0034546	-	CG13442
				FBgn0037987	-	CG14739
				FBgn0035584	-	CG17030
				FBgn0031282	Peroxin 12	Pex12
				FBgn0023097	bonus	bon
				FBgn0036516	-	CG7656
				FBgn0032812	Hakai	Hakai
				FBgn0030015	-	CG10761
				FBgn0041174	von Hippel-Lindau	Vhl
