# Supplementary material for: Correction: Hyd ubiquitinates the NF-κB co-factor Akirin to operate an effective immune response in Drosophila
Source: PLoS Pathog. 2025 Dec 18;21(12):e1013785. doi: 10.1371/journal.ppat.1013785 (PMC12714183; doi:10.1371/journal.ppat.1013785)
Supplement: S1 File — (ZIP) [file ppat.1013785.s001.zip › S1 File - Main Figure Data/Fig1/1A/E3 screen plate 2-1.xls]

## Sheet: E3 screen plate 2-1
14/01/2015	15:40:19
Sample
Firefly
Meas. # 1 at 0.000
344557	442636	412495	350155	351116	461373	459241	453509	464570	388289	424138	463605
446446	577566	538693	741629	772840	509602	610082	1374731	1428914	657759	650818	493518
415866	559518	545258	626961	532313	542454	582498	601672	633203	618131	674334	530168
405283	655675	687997	503311	494434	574053	585285	551104	555423	634512	619106	536965
415106	814137	757280	628732	553197	593728	662944	585742	632852	310986	294094	445936
432689	533004	487206	437881	421726	678004	715308	505524	543497	599239	545652	423918
487199	566175	605787	581161	462254	333512	257765	232644	215298	236309	232189	80352
168056	150116	138605	138642	138279	155732	236151	137532	145314	135462	162347	73512
Renilla
Meas. # 1 at 0.000
693695	642003	538973	533023	629506	660052	575278	560969	514079	656346	448618	705808
606679	551455	534217	408547	405917	492057	365071	542940	549246	487290	607576	551503
629712	557339	570138	523209	593347	550027	621670	602397	576747	505775	530884	653838
581198	532505	492248	450753	403994	602525	550766	463042	466882	491259	450076	518215
666374	561926	618748	540803	585474	548776	500580	584925	581240	587019	594989	732942
792761	462554	494668	445752	623333	563067	543423	422462	441859	613771	571339	795470
761123	483402	432414	569110	576845	626870	472737	559981	530483	555872	454161	508494
665198	541443	562433	672744	463386	541613	925580	600667	647055	539033	530324	614860
0.496698	0.689461	0.765335	0.656923	0.557764	0.698995	0.798294	0.808439	0.903694	0.591592	0.945432	0.656843
0.735885	1.04735	1.00838	1.81528	1.90394	1.03566	1.67113	2.53201	2.60159	1.34983	1.07117	0.89486
0.660407	1.00391	0.956361	1.1983	0.897136	0.986232	0.936989	0.998796	1.09789	1.22215	1.27021	0.810855
0.697323	1.2313	1.39766	1.1166	1.22386	0.952746	1.06267	1.19018	1.18964	1.2916	1.37556	1.03618
0.622932	1.44883	1.22389	1.16259	0.94487	1.08191	1.32435	1.0014	1.0888	0.529772	0.494285	0.608419
0.5458	1.15231	0.984915	0.982342	0.676566	1.20413	1.3163	1.19661	1.23002	0.976323	0.955041	0.532915
0.640105	1.17123	1.40094	1.02118	0.801349	0.532027	0.545261	0.41545	0.405853	0.425114	0.511248	0.15802
0.252641	0.277252	0.246438	0.206084	0.29841	0.287534	0.255138	0.228965	0.224578	0.251306	0.306128	0.119559
----------------------------------------------------------- General Data -----------------------------------------------------------
Measurement	Multi Label Kinetic, Time of Measurement : 14/01/2015 / 15:40:19, State of Measurement : Valid Measurement
	1 measurements included, 0.001 average interval time, measurement No.1 selected, label No.2 selected
Parameter	Parameter loaded during measurement time : d:\user data\upr9022\hung\hung dual all platte.par;
Files	Data file : E3 screen plate 2-1.dat - 14/01/2015 / 16:22:38
	Template file : HUNG dual all platte.par - 25/11/2010 / 14:34:59 - Created by master
Reader	BertholdTech Mithras, Driver Version: 1.04 , (1.0.4.0), S/N: 42-6004, Embedded Version: 1.15
	Plate Type: 8x12 plate
	Injector ................. 2 Measurement Mode ......... by Well
	Volume ................... 50 Speed .................... low
	Name ..................... Delay
	Duration [s] ............. 2.0 Measurement Mode ......... by Well
	Name ..................... Firefly
	Counting Time [s] ........ 10.00 Measurement Mode ......... by Well
	Emission Filter ..........
	Second Measurement ....... No
	Injector ................. 3 Measurement Mode ......... by Well
	Volume ................... 50 Speed .................... low
	Name ..................... Delay
	Duration [s] ............. 2.0 Measurement Mode ......... by Well
	Name ..................... Renilla
	Counting Time [s] ........ 10.00 Measurement Mode ......... by Well
	Emission Filter ..........
	Second Measurement ....... No
Calculation	Calculation Status : Valid Assay, Calculation Time : 14/01/2015 / 16:22:38
Program	MikroWin, Version 4.37; License No. : 13442; Assembly Code : 0066 0001 BFFB FFBF
	Operating System : Windows XP Professional; User Name : LuminoFluoro_Mithras; Printer Name : HP LaserJet 4100 Series PS
--------------------------- Threshold Statistics ---------------------------
Group	Assay	-------------------- Threshold, Set 1 --------------------
Gr. 1	Default	+oo > Overload >= 2,1475E9 > #Value >= 0,0000 > _ > -oo
----------------------------------- Kinetics Statistics -----------------------------------
Kinetic time setup:	Entire measurement time = 00:00:00, Interval time = 00:00:00
Readings to calculate:	Kinetic minimum = 1, Kinetic maximum = 1, Maximal slope = 2
Onsettime:	Calculation formula = KMIN(MES) + 0.5
Calculation range:	Start at 0.000 - measurement No.1, Stop at 0.000 - measurement No.1
