# Supplementary material for: Correction: Hyd ubiquitinates the NF-κB co-factor Akirin to operate an effective immune response in Drosophila
Source: PLoS Pathog. 2025 Dec 18;21(12):e1013785. doi: 10.1371/journal.ppat.1013785 (PMC12714183; doi:10.1371/journal.ppat.1013785)
Supplement: S1 File — (ZIP) [file ppat.1013785.s001.zip › S1 File - Main Figure Data/Fig1/1A/E3 screen plate 2-2 n1.xls]

## Sheet: E3 screen plate 2-2 n1
04/02/2015	18:09:47
Sample
Firefly
Meas. # 1 at 0.000
223897	320091	361879	359791	337104	345109	360485	356415	338532	344549	350992	405090
482848	400525	484499	404176	385793	404314	407542	405152	411792	398471	377448	418325
524618	499598	603043	549936	566096	508181	536975	590402	548145	408424	437927	485396
478427	321648	333541	459620	459180	370218	370193	478102	458322	225131	210065	393481
454736	433122	501316	469654	482114	467707	454511	537018	470877	531483	526648	367969
443984	359292	428951	484366	435295	469331	461791	645531	607779	526522	509735	337238
416969	336115	420283	413123	432473	744501	803671	394864	395785	464605	430583	143910
449250	8843	451799	458133	497790	427220	502752	461542	478106	455884	443611	192273
Renill	a
Meas. # 1 at 0.000
1416673	1176580	1271403	1354591	1013178	1102321	1122693	1272023	1127143	983433	1224081	1418125
1034187	1171698	1078917	1219834	1197569	1111139	1134606	1262343	1320381	1155449	1060799	1200693
1347372	854936	1150821	1571956	1671348	1525263	1590558	1580064	1620710	1290733	1314316	1393592
1169933	294767	335145	1423393	1336065	1048443	1247836	1291881	1175987	1257782	1317506	1150035
1153292	1471899	1364534	1661004	1683887	1325606	1255756	1360426	1321313	1406935	1449409	1384354
1193816	1559254	1376925	1449945	1266873	1178872	1375719	1317240	1373518	1479409	1353466	1261220
916187	1194155	1264280	1149223	1327030	1169195	1197660	1042034	1335166	1355731	1230425	1116747
1297339	500984	1519536	1467087	1468541	1515747	1646383	1439056	1508402	1426550	1418149	1569946
Ratio
0.158044	0.272052	0.28463	0.265609	0.332719	0.313075	0.32109	0.280195	0.300345	0.350353	0.286739	0.285652
0.466887	0.341833	0.44906	0.331337	0.322147	0.363873	0.359193	0.320952	0.311874	0.344862	0.355815	0.348403
0.389364	0.584369	0.524011	0.349842	0.338706	0.333176	0.337602	0.373657	0.338213	0.316428	0.333198	0.348306
0.408935	1.09119	0.995214	0.322904	0.343681	0.353112	0.296668	0.370082	0.389734	0.17899	0.159441	0.342147
0.394294	0.294261	0.36739	0.282753	0.28631	0.352825	0.361942	0.394743	0.356371	0.377759	0.363354	0.265806
0.371903	0.230426	0.311528	0.334058	0.343598	0.398119	0.335672	0.490063	0.442498	0.3559	0.376615	0.26739
0.455113	0.281467	0.332429	0.35948	0.325895	0.636764	0.671034	0.378936	0.296431	0.342697	0.349947	0.128865
0.346286	0.0176513	0.297327	0.312274	0.338969	0.281854	0.305368	0.320726	0.316962	0.319571	0.31281	0.122471
----------------------------------------------------------- General Data -----------------------------------------------------------
Measurement	Multi Label Kinetic, Time of Measurement : 04/02/2015 / 18:09:47, State of Measurement : Valid Measurement
	1 measurements included, 0.001 average interval time, measurement No.1 selected, label No.2 selected
Parameter	Parameter loaded during measurement time : d:\user data\upr9022\hung\hung dual all platte.par;
Files	Data file : E3 screen plate 2-2 n1.dat - 04/02/2015 / 18:52:06
	Template file : HUNG dual all platte.par - 25/11/2010 / 14:34:59 - Created by master
Reader	BertholdTech Mithras, Driver Version: 1.04 , (1.0.4.0), S/N: 42-6004, Embedded Version: 1.15
	Plate Type: 8x12 plate
	Injector ................. 2 Measurement Mode ......... by Well
	Volume ................... 50 Speed .................... low
	Name ..................... Delay
	Duration [s] ............. 2.0 Measurement Mode ......... by Well
	Name ..................... Firefly
	Counting Time [s] ........ 10.00 Measurement Mode ......... by Well
	Emission Filter ..........
	Second Measurement ....... No
	Injector ................. 3 Measurement Mode ......... by Well
	Volume ................... 50 Speed .................... low
	Name ..................... Delay
	Duration [s] ............. 2.0 Measurement Mode ......... by Well
	Name ..................... Renilla
	Counting Time [s] ........ 10.00 Measurement Mode ......... by Well
	Emission Filter ..........
	Second Measurement ....... No
Calculation	Calculation Status : Valid Assay, Calculation Time : 04/02/2015 / 18:52:06
Program	MikroWin, Version 4.37; License No. : 13442; Assembly Code : 0066 0001 BFFB FFBF
	Operating System : Windows XP Professional; User Name : LuminoFluoro_Mithras; Printer Name : HP LaserJet 4100 Series PS
--------------------------- Threshold Statistics ---------------------------
Group	Assay	-------------------- Threshold, Set 1 --------------------
Gr. 1	Default	+oo > Overload >= 2,1475E9 > #Value >= 0,0000 > _ > -oo
----------------------------------- Kinetics Statistics -----------------------------------
Kinetic time setup:	Entire measurement time = 00:00:00, Interval time = 00:00:00
Readings to calculate:	Kinetic minimum = 1, Kinetic maximum = 1, Maximal slope = 2
Onsettime:	Calculation formula = KMIN(MES) + 0.5
Calculation range:	Start at 0.000 - measurement No.1, Stop at 0.000 - measurement No.1
