# Supplementary material for: Correction: Hyd ubiquitinates the NF-κB co-factor Akirin to operate an effective immune response in Drosophila
Source: PLoS Pathog. 2025 Dec 18;21(12):e1013785. doi: 10.1371/journal.ppat.1013785 (PMC12714183; doi:10.1371/journal.ppat.1013785)
Supplement: S1 File — (ZIP) [file ppat.1013785.s001.zip › S1 File - Main Figure Data/Fig1/1A/RNAi screen analysis-final.xlsx]

## Sheet: Sheet1 (3)
Name	number
bon	50.6812
hyd	52.8806
CG13344	73.5056
stc	77.1615
CG5334	79.6151
CG5087	81.2303
CG17991	85.814
CG17717	86.4215
HERC2	86.7867
CG17048	87.9994
d4	88.7256
Su(z)2	88.807
CG13025	90.5042
msl-2	93.0183
CG32581	93.8206
Ubr3	93.9391
Ubr3	93.9391
CG31053	94.3922
snama	94.402
CG16781	94.8106
roq	95.9788
Vhl	95.9889
CG15011	97.2896
ari-1	98.3003
CG34289	98.936
qin	99.6855
CG10916	99.9169
CG12362	100.237
Rabex-5	101.025
CG9934	101.065
CG1909	101.131
Pex10	101.507
Fancl	102.22
mib2	102.389
CG32850	102.784
FBXO11	103.173
Pex12	103.238
CG13442	103.615
CG8419	103.711
hiw	104.159
CG3909	104.205
mdlc	104.512
Ube3a	104.847
CG15800	104.951
sinah	105.136
CG34308	105.169
Su(dx)	106.324
mib1	106.403
Cdc16	106.49
CG32486	106.673
rdx	107.048
CG5555	107.215
ctrip	107.22
lt	107.654
Smurf	107.986
POSH	108.014
CG2991	108.233
Diap1	108.257
nopo	108.904
CG10761	109.505
CG14435	109.604
CG7747	109.975
CG42797	109.984
Trim9	110.037
Trc8	110.079
Hakai	110.116
CG2681	110.573
CG8974	110.737
CG14983	110.738
CG6923	110.779
unk	110.808
lmgA	110.81
CG13481	110.849
CG5382	110.901
CG16947	110.916
CG7694	111.249
l(3)73Ah	111.458																y<s
dnr1	111.5
sina	111.821
CG5347	111.828
l(3)76BDr	112.022
snky	112.25
CG7376	112.816
Nedd4	112.864
CG9941	113.935
CG6752	114.07
Mat1	114.763
CG3356	115.016
ari-2	115.067
godzilla	115.243
tn	115.545
CG1317	115.974
Roc2	116.145
Topors	116.193
Cul5	116.571
CG32369	116.778
CG5604	117.32
CG15141	117.564
Pex2	118.028
CG34375	118.043
CG12477	118.446
CG33144	118.964
CG8786	119.836
Cbl	119.841
Cul1	119.867
CG17260	119.887
CG17329	120.176
CG9855	120.476
CG15814	120.742
Mul1	120.88
Ppa	120.956
neur	121.185
CG4080	121.407
CG4238	121.806
CG11321	121.897
Cdc23	121.933
gol	122.276
CG5071	123.394
Cnot4	123.681
CG12099	123.75
Nse1	124.556
elgi	125.671
CG11982	125.796
Roc1b	125.977
CG32350	126.253
Mi-2	126.477
Rbpn-5	126.604
CG8141	127.059
CG10144	127.309
CHIP	127.529
CG11360	127.652
park	129.195
dx	129.355
Diap2	129.641
CG11070	129.836
CG6966	130.192
elfless	130.201
Traf4	130.844
CG13605	131.358
CG32847	131.48
Traf6	134.507
CG8910	135.453
CG8184	136.023
CG4813	136.316
CG1815	136.407
Lpt	136.959
CG4325	137.726
Sce	138.753
CG6179	138.776
SkpF	141.424
Roc1a	143.02
CG17019	144.132
CG2617	144.359
dor	145.856
mei-P26	147.793
CG17721	150.454
CG33552	150.872
Cul2	153.365
poe	156.892
CG2218	161.452
Prp19	164.714
ago	164.748
CG9014	168.24
morgue	177.385
Cul3	179.965
Psc	193.036
trx	197.108
Ubr1	202.349
Ubr1	202.349
CG11414	212.549
m-cup	242.804
Mkrn1	243.395
CG2926	247.648
CG31807	252.45
mura	258.08
CG12200	267.904
CG9153	#DIV/0!
sip3	#DIV/0!
dgrn	#DIV/0!
Bre1	#DIV/0!
Cul4	#DIV/0!

## Sheet: Sheet1 (2)
Name	plate	well	n1	n2	n3	Average	Average
hyd			61.1519	50.3049	47.185	52.8806	50.1235
Smurf			107.293	92.4318	124.234	107.986	108.217
CG5604			119.938	135.551	96.47	117.32	116.447
ctrip			91.5171	94.1734	135.97	107.22	112.455
CG4238			106.909	99.4178	159.09	121.806	126.771
HERC2			93.343	75.9371	91.08	86.7867	84.6012
CG5087			85.9789	73.782	83.93	81.2303	79.6474
Ube3a			96.7822	110.098	107.66	104.847	107.535
Nedd4			114.47	106.212	117.91	112.864	112.329
CG8184	1	H07	86.0184	26.5597	295.49	136.023	152.691
CG9153	1	D12	Plate 1-D12			#DIV/0!	#DIV/0!
CG3356			106.942	116.005	122.1	115.016	117.707
CG42797	3	A08	127.281	92.6866		109.984	101.335
Su(dx)			93.2628	110.36	115.35	106.324	110.678
Rabex-5			79.9141	122.245	100.915	101.025	108.062
Ppa			102.192	114.412	146.265	120.956	127.211
morgue	1	H10	108.553	23.0021	400.6	177.385	200.329
rdx	3	A03	144.63	69.4666		107.048	88.2575
Hakai			105.156	108.32	116.872	110.116	111.77
dor			139.945	158.112	139.51	145.856	147.826
park			125.352	133.211	129.021	129.195	130.476
CG34308	3	B08	130.315	80.0236		105.169	92.5964
CG13344	3	B04	113.665	33.3465		73.5056	53.4261
CG8910	1	H09	100.706	27.5224	278.13	135.453	147.035
snky			113.542	122.037	101.17	112.25	111.819
CG34289	3	B09	106.112	91.7601		98.936	95.348
CG11321			112.712	132.797	120.182	121.897	124.958
Nse1			129.028	112.14	132.5	124.556	123.065
ari-2			114.336	104.033	126.83	115.067	115.31
CG11414			214.864	181.034	241.75	212.549	211.778
dnr1			116.394	106.007	112.1	111.5	109.869
Su(z)2			98.7127	84.6984	83.01	88.807	85.5052
neur			114.063	135.76	113.733	121.185	123.559
Psc			204.804	191.313	182.99	193.036	189.113
gol			121.77	109.958	135.1	122.276	122.445
dx	2	B12	143.427	115.282		129.355	122.318
Diap1			94.5353	123.106	107.13	108.257	112.831
Diap2			122.694	136.969	129.26	129.641	131.957
sinah			98.3887	101.201	115.817	105.136	107.385
CG17048	2	G12	116.989	59.01		87.9994	73.5047
CG33552	1	G09	101.56	54.6361	296.42	150.872	167.309
CG13442			91.5428	127.759	91.544	103.615	107.639
CG15011			103.426	106.883	81.56	97.2896	95.2441
tn			113.728	115.137	117.77	115.545	116.151
Roc2			112.996	106.008	129.432	116.145	117.195
CG10916	3	A01	113.081	86.7525		99.9169	93.3347
nopo			112.276	124.699	89.7378	108.904	107.78
POSH			101.968	122.784	99.29	108.014	110.03
CG1909			92.0402	102.638	108.714	101.131	104.161
lmgA	3	C03	113.442	108.178		110.81	109.494
Mat1			98.8441	108.608	136.837	114.763	120.069
Trc8			115.984	103.459	110.793	110.079	108.11
Trim9			94.9829	108.845	126.284	110.037	115.056
CG31053	3	A02	112.312	76.4724		94.3922	85.4323
CG31807			286.459	275.302	195.589	252.45	241.114
CG32847			133.627	155.416	105.397	131.48	130.765
CG32581	3	B05	116.934	70.7075		93.8206	82.2641
CG16947			113.952	108.387	110.41	110.916	109.904
CG32850	3	B07	111.853	93.7145		102.784	98.2491
CG32350			111.893	129.514	137.35	126.253	131.039
Fancl			109.637	97.9518	99.07	102.22	99.7472
sip3	1	F12	plate1-F12			#DIV/0!	#DIV/0!
hiw			92.5809	107.324	112.573	104.159	108.019
Roc1b	3	B06	167.245	84.7091		125.977	105.343
CG17329			104.231	140.679	115.619	120.176	125.491
CG11360			125.056	140.38	117.52	127.652	128.517
Topors			120.497	130.451	97.63	116.193	114.758
Sce			133.873	144.274	138.111	138.753	140.379
CG5071			107.059	153.717	109.405	123.394	128.838
CG13605			132.388	131.117	130.57	131.358	131.015
CG34375			96.9519	122.749	134.428	118.043	125.074
CG4813			125.928	130.332	152.689	136.316	139.779
CG5382			105.339	112.843	114.522	110.901	112.756
bon			48.5834	52.7241	50.7362	50.6812	51.3805
CG17019			160.741	136.435	135.22	144.132	138.596
mdlc			93.9548	103.67	115.91	104.512	108.031
CG5555			112.101	85.5333	124.01	107.215	105.586																y<s
CG7694			108.701	116.51	108.536	111.249	112.098
CG6752			111.625	120.696	109.89	114.07	114.885
CG8141			118.419	134.108	128.651	127.059	129.939
CG6923			113.914	126.403	92.02	110.779	109.734
mib2			101.198	108.392	97.577	102.389	102.786
CG17721	1	H08	130.025	25.5861	295.75	150.454	157.263
mura			299.513	206.987	267.741	258.08	244.269
CG11982			125.296	123.993	128.1	125.796	125.963
CG17717	2	G07	88.1274	111.533	59.6043	86.4215	85.8529
godzilla	2	E12	120.066	110.42		115.243	112.831
CG2617	1	H11	104.437	28.271	300.37	144.359	157.667
elfless			93.8105	165.123	131.668	130.201	142.331
CG9014	2	A12	216.323	120.157		168.24	144.198
CG17991	2	H07	45.2165	124.881	87.3447	85.814	99.3465
lt	3	B02	99.1596	116.148		107.654	111.901
Cnot4			120.538	139.316	111.19	123.681	124.729
CG1815			140.186	131.614	137.421	136.407	135.147
CG9855			107.826	109.375	144.227	120.476	124.693
CG2926			292.695	260.358	189.89	247.648	232.632
dgrn	1	H12	plate1-H12			#DIV/0!	#DIV/0!
Mkrn1			347.986	184.415	197.783	243.395	208.531
Pex12			93.2566	115.865	100.593	103.238	106.565
CG17260			92.9548	145.038	121.667	119.887	128.864
Bre1	1	B12	plate1-B12			#DIV/0!	#DIV/0!
CG7376			107.29	117.487	113.67	112.816	114.658
CG10144			135.145	112.71	134.07	127.309	124.696
CG32369			102.502	102.47	145.363	116.778	121.537
Pex2			126.856	116.289	110.94	118.028	115.086
Cbl			133.086	127.827	98.61	119.841	115.426
CG4080			104.391	124.271	135.558	121.407	127.079
CG12362	2	H12	108.616	91.8584		100.237	96.0479
CG2681			91.0371	118.126	122.556	110.573	117.085
d4			76.243	84.1338	105.8	88.7256	92.8865
CG13481	3	A07	148.076	73.622		110.849	92.2356
elgi			118.683	129.688	128.64	125.671	128
CG2991			83.3392	118.025	123.336	108.233	116.531
roq			93.545	93.5614	100.83	95.9788	96.7901
l(3)73Ah			97.2805	115.277	121.818	111.458	116.184
CG13025			102.139	86.8331	82.54	90.5042	86.6258
CG12477	3	A11	149.192	87.7007		118.446	103.073
CG8786			110.752	130.261	118.494	119.836	122.863
CG12200			258.815	303.823	241.074	267.904	270.933
CG15814			109.075	120.684	132.466	120.742	124.63
Ubr1			223.22	180.186	203.64	202.349	195.392
CG8974	3	B01	110.111	111.363		110.737	111.05
CG5347			109.218	104.088	122.18	111.828	112.699
CG5334	3	A06	137.452	43.5753	57.818	79.6151	60.3361
CG9941			110.589	103.967	127.25	113.935	115.051
Traf4			121.162	138.955	132.415	130.844	134.072
Mul1	2	D12	130.106	111.653		120.88	116.266
CG14983			90.845	125.579	115.791	110.738	117.37
CG32486			84.2983	143.474	92.2459	106.673	114.131
l(3)76BDr			115.477	112.869	107.72	112.022	110.871
CG1317			107.124	137.279	103.52	115.974	118.924
Pex10			109.116	102.215	93.19	101.507	98.9706
CG12099			113.794	128.474	128.98	123.75	127.068
Rbpn-5			136.407	124.016	119.39	126.604	123.337
snama			89.696	89.3699	104.14	94.402	95.9706
mei-P26			116.849	178.034	148.496	147.793	158.108
CG10761			99.432	129.521	99.5608	109.505	112.862
Traf6			128.093	140.095	135.332	134.507	136.645
Ubr3			104.117	72.1201	105.58	93.9391	90.5464
CG14435			117.35	117.866	93.5964	109.604	107.022
CG16781			99.0822	77.1867	108.163	94.8106	93.3867
msl-2			82.8913	79.8181	116.345	93.0183	96.3939
Roc1a			123.45	175.089	130.522	143.02	149.544
CG33144			115.766	115.096	126.03	118.964	120.03
CG4325	3	A09	156.738	118.714		137.726	128.22
stc			83.44	61.6045	86.44	77.1615	75.0687
unk			96.2009	108.002	128.22	110.808	115.677
Lpt			113.536	164.35	132.991	136.959	144.767
ari-1			77.7999	103.01	114.091	98.3003	105.134
mib1	2	A08	85.8926	118.114	115.202	106.403	113.24
CG6179	3	B03	122.73	154.823		138.776	146.8
CG7747			120.688	106.336	102.9	109.975	106.404
Mi-2	3	A12	128.333	124.621		126.477	125.549
CG8419			104.489	106.273	100.37	103.711	103.451
trx			208.458	188.625	194.24	197.108	193.324
sina			96.2931	109.285	129.885	111.821	116.997
FBXO11			92.5189	104.259	112.74	103.173	106.724
CG15141			124.691	103.72	124.281	117.564	115.188
poe			139.145	133.332	198.2	156.892	162.808
Ubr1			223.22	180.186	203.64	202.349	195.392
Ubr3			104.117	72.1201	105.58	93.9391	90.5464
CG15800	2	A06	49.4464	164.868	100.54	104.951	123.453
SkpF	3	A10	165.792	117.057		141.424	129.241
CG11070			105.818	135.269	148.42	129.836	137.841
CG2218	1	G10	104.542	41.6535	338.16	161.452	180.422
CG9934			109.157	97.5388	96.5	101.065	98.3681
CHIP			101.771	139.727	141.088	127.529	136.114
Cul1			119.342	127.512	112.745	119.867	120.041
Cul4	1	E12	plate1-E12			#DIV/0!	#DIV/0!
Cul3			185.524	180	174.37	179.965	178.112
Cul2			158.345	131.91	169.84	153.365	151.705
Cul5			139.323	117.93	92.4591	116.571	108.986
Prp19			149.7	146.973	197.47	164.714	169.719
ago			159.113	174.955	160.176	164.748	166.627
CG3909			93.2788	96.5092	122.826	104.205	107.847
m-cup			297.258	239.757	191.396	242.804	224.652
Vhl			90.7811	111.4	85.7856	95.9889	97.7248
qin			93.4888	122.326	83.2416	99.6855	101.751
Cdc23			123.772	104.291	137.734	121.933	121.32
Cdc16			104.18	118.7	96.59	106.49	107.26
CG6966			102.703	149.15	138.723	130.192	139.355

## Sheet: Sheet3
Name	Average
		bon	50.6812		CG5087	81.2303		mib2	102.389		CG42797	109.984		CG1317	115.974		Nse1	124.556		SkpF	141.424
		hyd	52.8806		CG17991	85.814		CG32850	102.784		Trim9	110.037		Roc2	116.145		elgi	125.671		Roc1a	143.02
		Iap2	52.8806		CG17717	86.4215		FBXO11	103.173		Trc8	110.079		Topors	116.193		CG11982	125.796		CG17019	144.132
		CG5334	53.0704		HERC2	86.7867		Pex12	103.238		Hakai	110.116		Cul5	116.571		Roc1b	125.977		CG2617	144.359
		CG13344	73.5056		CG17048	87.9994		CG13442	103.615		CG2681	110.573		CG32369	116.778		CG32350	126.253		dor	145.856
		stc	77.1615		d4	88.7256		CG8419	103.711		CG8974	110.737		CG5604	117.32		Mi-2	126.477		mei-P26	147.793
					Su(z)2	88.807		hiw	104.159		CG14983	110.738		CG15141	117.564		Rbpn-5	126.604		CG17721	150.454	50	75	100	150	250
					CG13025	90.5042		CG3909	104.205		CG6923	110.779		Pex2	118.028		CG8141	127.059		CG33552	150.872
					msl-2	93.0183		mdlc	104.512		unk	110.808		CG34375	118.043		CG10144	127.309		Cul2	153.365
					CG32581	93.8206		Ube3a	104.847		lmgA	110.81		CG12477	118.446		CHIP	127.529		poe	156.892
					Ubr3	93.9391		CG15800	104.951		CG13481	110.849		CG33144	118.964		CG11360	127.652		CG2218	161.452
					Ubr3	93.9391		sinah	105.136		CG5382	110.901		CG8786	119.836		park	129.195		Prp19	164.714
					CG31053	94.3922		CG34308	105.169		CG16947	110.916		Cbl	119.841		dx	129.355		ago	164.748
					snama	94.402		Su(dx)	106.324		CG7694	111.249		Cul1	119.867		Diap2	129.641		CG9014	168.24
					CG16781	94.8106		mib1	106.403		l(3)73Ah	111.458		CG17260	119.887		CG11070	129.836		morgue	177.385
					roq	95.9788		Cdc16	106.49		dnr1	111.5		CG17329	120.176		CG6966	130.192		Cul3	179.965
					Vhl	95.9889		CG32486	106.673		sina	111.821		CG9855	120.476		elfless	130.201		Psc	193.036
					CG15011	97.2896		rdx	107.048		CG5347	111.828		CG15814	120.742		Traf4	130.844		trx	197.108
					ari-1	98.3003		CG5555	107.215		l(3)76BDr	112.022		Mul1	120.88		CG13605	131.358		Ubr1	202.349
					CG34289	98.936		ctrip	107.22		snky	112.25		Ppa	120.956		CG32847	131.48		Ubr1	202.349
					qin	99.6855		lt	107.654		CG7376	112.816		neur	121.185		Traf6	134.507		CG11414	212.549
					CG10916	99.9169		Smurf	107.986		Nedd4	112.864		CG4080	121.407		CG8910	135.453		m-cup	242.804
					CG12362	100.237		POSH	108.014		CG9941	113.935		CG4238	121.806		CG8184	136.023		Mkrn1	243.395
					Rabex-5	101.025		CG2991	108.233		CG6752	114.07		CG11321	121.897		CG4813	136.316		CG2926	247.648
					CG9934	101.065		Diap1	108.257		Mat1	114.763		Cdc23	121.933		CG1815	136.407		CG31807	252.45
					CG1909	101.131		nopo	108.904		CG3356	115.016		gol	122.276		Lpt	136.959		mura	258.08
CG9153	#DIV/0!				Pex10	101.507		CG10761	109.505		ari-2	115.067		CG5071	123.394		CG4325	137.726		CG12200	267.904
sip3	#DIV/0!				Fancl	102.22		CG14435	109.604		godzilla	115.243		Cnot4	123.681		Sce	138.753
dgrn	#DIV/0!							CG7747	109.975		tn	115.545		CG12099	123.75		CG6179	138.776
Bre1	#DIV/0!
Cul4	#DIV/0!

## Sheet: Sheet1
Stt	Domain	CG	Fbgn	Name	plate	well	n1	n2	n3	Average
	HECT	CG9484	FBgn0002431	hyd			61.1519	50.3049	47.185	52.8806
		CG4943	FBgn0029006	Smurf			107.293	92.4318	124.234	107.986
		CG5604	FBgn0032208	CG5604			119.938	135.551	96.47	117.32
		CG42574	FBgn0260794	ctrip			91.5171	94.1734	135.97	107.22
		CG4238	FBgn0031384	CG4238			106.909	99.4178	159.09	121.806
		CG11734	FBgn0031107	HERC2			93.343	75.9371	91.08	86.7867
		CG5087	FBgn0035953	CG5087			85.9789	73.782	83.93	81.2303
		CG6190	FBgn0061469	Ube3a			96.7822	110.098	107.66	104.847
		CG42279	FBgn0259174	Nedd4			114.47	106.212	117.91	112.864
		CG8184	FBgn0030674	CG8184	1	H07	86.0184	26.5597	295.49	136.023
		CG9153	FBgn0035207	CG9153	1	D12	Plate 1-D12			#DIV/0!
		CG3356	FBgn0034989	CG3356			106.942	116.005	122.1	115.016
		CG42797	FBgn0261931	CG42797	3	A08	127.281	92.6866		109.984
		CG4244	FBgn0003557	Su(dx)			93.2628	110.36	115.35	106.324
	A20	CG9139	FBgn0262937	Rabex-5			79.9141	122.245	100.915	101.025
	F-box	CG9952	FBgn0020257	Ppa			102.192	114.412	146.265	120.956
		CG15437	FBgn0027609	morgue	1	H10	108.553	23.0021	400.6	177.385
	BTB_3-box	CG12537	FBgn0264493	rdx	3	A03	144.63	69.4666		107.048
	RING	CG10263	FBgn0032812	Hakai			105.156	108.32	116.872	110.116
		CG3093	FBgn0000482	dor			139.945	158.112	139.51	145.856
		CG10523	FBgn0041100	park			125.352	133.211	129.021	129.195
		CG34308	FBgn0085337	CG34308	3	B08	130.315	80.0236		105.169
		CG13344	FBgn0033884	CG13344	3	B04	113.665	33.3465		73.5056
		CG8910	FBgn0025833	CG8910	1	H09	100.706	27.5224	278.13	135.453
		CG11281	FBgn0086916	snky			113.542	122.037	101.17	112.25
		CG34289	FBgn0085318	CG34289	3	B09	106.112	91.7601		98.936
		CG11321	FBgn0031857	CG11321			112.712	132.797	120.182	121.897
		CG11329	FBgn0031848	Nse1			129.028	112.14	132.5	124.556
		CG5709	FBgn0025186	ari-2			114.336	104.033	126.83	115.067
		CG11414	FBgn0035024	CG11414			214.864	181.034	241.75	212.549
		CG12489	FBgn0260866	dnr1			116.394	106.007	112.1	111.5	Knock down of Dnr1 --> enhanced AMP activation (Foley and O’Farrell, 2004; Guntermann et al., 2009)
		CG3905	FBgn0265623	Su(z)2			98.7127	84.6984	83.01	88.807
		CG11988	FBgn0002932	neur			114.063	135.76	113.733	121.185
		CG3886	FBgn0005624	Psc			204.804	191.313	182.99	193.036
		CG2679	FBgn0004919	gol			121.77	109.958	135.1	122.276
		CG3929	FBgn0000524	dx	2	B12	143.427	115.282		129.355
		CG12284	FBgn0260635	Diap1			94.5353	123.106	107.13	108.257
		CG8293	FBgn0015247	Diap2			122.694	136.969	129.26	129.641
		CG13030	FBgn0259794	sinah			98.3887	101.201	115.817	105.136
		CG17048	FBgn0033828	CG17048	2	G12	116.989	59.01		87.9994
		CG33552	FBgn0053552	CG33552	1	G09	101.56	54.6361	296.42	150.872
		CG13442	FBgn0034546	CG13442			91.5428	127.759	91.544	103.615
		CG15011	FBgn0035518	CG15011			103.426	106.883	81.56	97.2896
		CG15105	FBgn0265356	tn			113.728	115.137	117.77	115.545
		CG8998	FBgn0044020	Roc2			112.996	106.008	129.432	116.145
		CG10916	FBgn0034312	CG10916	3	A01	113.081	86.7525		99.9169
		CG5140	FBgn0034314	nopo			112.276	124.699	89.7378	108.904
		CG4909	FBgn0040294	POSH			101.968	122.784	99.29	108.014	In fly, knock down of POSH --> reduced AMP activation(Tsuda et al.,2005)
		CG1909	FBgn0039911	CG1909			92.0402	102.638	108.714	101.131
		CG34440	FBgn0250903	lmgA	3	C03	113.442	108.178		110.81
		CG7614	FBgn0024956	Mat1			98.8441	108.608	136.837	114.763
		CG2304	FBgn0039668	Trc8			115.984	103.459	110.793	110.079
		CG31721	FBgn0051721	Trim9			94.9829	108.845	126.284	110.037
		CG31053	FBgn0051053	CG31053	3	A02	112.312	76.4724		94.3922
		CG31807	FBgn0051807	CG31807			286.459	275.302	195.589	252.45
		CG32847	FBgn0052847	CG32847			133.627	155.416	105.397	131.48
		CG32581	FBgn0052581	CG32581	3	B05	116.934	70.7075		93.8206
		CG16947	FBgn0031816	CG16947			113.952	108.387	110.41	110.916
		CG32850	FBgn0052850	CG32850	3	B07	111.853	93.7145		102.784
		CG32350	FBgn0052350	CG32350			111.893	129.514	137.35	126.253
		CG12812	FBgn0037781	Fancl			109.637	97.9518	99.07	102.22
		CG1937	FBgn0039875	sip3	1	F12	plate1-F12			#DIV/0!
		CG32592	FBgn0030600	hiw			92.5809	107.324	112.573	104.159
		CG16988	FBgn0040291	Roc1b	3	B06	167.245	84.7091		125.977
		CG17329	FBgn0028896	CG17329			104.231	140.679	115.619	120.176
		CG11360	FBgn0039920	CG11360			125.056	140.38	117.52	127.652
		CG15104	FBgn0267351	Topors			120.497	130.451	97.63	116.193
		CG5595	FBgn0003330	Sce			133.873	144.274	138.111	138.753
		CG5071	FBgn0039347	CG5071			107.059	153.717	109.405	123.394
		CG13605	FBgn0039150	CG13605			132.388	131.117	130.57	131.358
		CG34375	FBgn0085404	CG34375			96.9519	122.749	134.428	118.043
		CG4813	FBgn0039013	CG4813			125.928	130.332	152.689	136.316
		CG5382	FBgn0038950	CG5382			105.339	112.843	114.522	110.901
		CG5206	FBgn0023097	bon			48.5834	52.7241	50.7362	50.6812
		CG17019	FBgn0033783	CG17019			160.741	136.435	135.22	144.132
		CG4973	FBgn0038772	mdlc			93.9548	103.67	115.91	104.512
		CG5555	FBgn0038686	CG5555			112.101	85.5333	124.01	107.215
		CG7694	FBgn0038627	CG7694			108.701	116.51	108.536	111.249
		CG6752	FBgn0038296	CG6752			111.625	120.696	109.89	114.07
		CG8141	FBgn0038125	CG8141			118.419	134.108	128.651	127.059
		CG6923	FBgn0037944	CG6923			113.914	126.403	92.02	110.779
		CG17492	FBgn0086442	mib2			101.198	108.392	97.577	102.389
		CG17721	FBgn0037885	CG17721	1	H08	130.025	25.5861	295.75	150.454
		CG9381	FBgn0037705	mura			299.513	206.987	267.741	258.08
		CG11982	FBgn0037653	CG11982			125.296	123.993	128.1	125.796
		CG17717	FBgn0029877	CG17717	2	G07	88.1274	111.533	59.6043	86.4215
		CG10277	FBgn0037442	godzilla	2	E12	120.066	110.42		115.243
		CG2617	FBgn0032877	CG2617	1	H11	104.437	28.271	300.37	144.359
		CG15150	FBgn0032660	elfless			93.8105	165.123	131.668	130.201
		CG9014	FBgn0028847	CG9014	2	A12	216.323	120.157		168.24
		CG17991	FBgn0039498	CG17991	2	H07	45.2165	124.881	87.3447	85.814
		CG18028	FBgn0002566	lt	3	B02	99.1596	116.148		107.654
		CG31716	FBgn0051716	Cnot4			120.538	139.316	111.19	123.681
		CG1815	FBgn0039863	CG1815			140.186	131.614	137.421	136.407
		CG9855	FBgn0037242	CG9855			107.826	109.375	144.227	120.476
		CG2926	FBgn0037344	CG2926			292.695	260.358	189.89	247.648
		CG10981	FBgn0037384	dgrn	1	H12	plate1-H12			#DIV/0!
		CG7184	FBgn0029152	Mkrn1			347.986	184.415	197.783	243.395
		CG3639	FBgn0031282	Pex12			93.2566	115.865	100.593	103.238
		CG17260	FBgn0031498	CG17260			92.9548	145.038	121.667	119.887
		CG10542	FBgn0086694	Bre1	1	B12	plate1-B12			#DIV/0!
		CG7376	FBgn0035689	CG7376			107.29	117.487	113.67	112.816
		CG10144	FBgn0035704	CG10144			135.145	112.71	134.07	127.309
		CG32369	FBgn0052369	CG32369			102.502	102.47	145.363	116.778
		CG7081	FBgn0035876	Pex2			126.856	116.289	110.94	118.028
		CG7037	FBgn0020224	Cbl			133.086	127.827	98.61	119.841
		CG4080	FBgn0035983	CG4080			104.391	124.271	135.558	121.407
		CG12362	FBgn0036082	CG12362	2	H12	108.616	91.8584		100.237
		CG2681	FBgn0024997	CG2681			91.0371	118.126	122.556	110.573
		CG2682	FBgn0033015	d4			76.243	84.1338	105.8	88.7256
		CG13481	FBgn0036421	CG13481	3	A07	148.076	73.622		110.849
		CG17033	FBgn0036546	elgi			118.683	129.688	128.64	125.671
		CG2991	FBgn0031474	CG2991			83.3392	118.025	123.336	108.233
		CG16807	FBgn0036621	roq			93.545	93.5614	100.83	95.9788
		CG4195	FBgn0002283	l(3)73Ah			97.2805	115.277	121.818	111.458
		CG13025	FBgn0036660	CG13025			102.139	86.8331	82.54	90.5042
		CG12477	FBgn0036809	CG12477	3	A11	149.192	87.7007		118.446
		CG8786	FBgn0036897	CG8786			110.752	130.261	118.494	119.836
		CG12200	FBgn0031018	CG12200			258.815	303.823	241.074	267.904
		CG15814	FBgn0030873	CG15814			109.075	120.684	132.466	120.742
		CG9086	FBgn0030809	Ubr1			223.22	180.186	203.64	202.349
		CG8974	FBgn0030693	CG8974	3	B01	110.111	111.363		110.737
		CG5347	FBgn0030578	CG5347			109.218	104.088	122.18	111.828
		CG5334	FBgn0030577	CG5334	3	A06	57.818	43.5753	57.818	53.0704
		CG9941	FBgn0030514	CG9941			110.589	103.967	127.25	113.935
		CG3048	FBgn0026319	Traf4			121.162	138.955	132.415	130.844
		CG1134	FBgn0035483	Mul1	2	D12	130.106	111.653		120.88
		CG14983	FBgn0035479	CG14983			90.845	125.579	115.791	110.738
		CG32486	FBgn0266918	CG32486			84.2983	143.474	92.2459	106.673
		CG32210	FBgn0262517	l(3)76BDr			115.477	112.869	107.72	112.022
		CG1317	FBgn0035333	CG1317			107.124	137.279	103.52	115.974
		CG7864	FBgn0035233	Pex10			109.116	102.215	93.19	101.507
		CG12099	FBgn0035232	CG12099			113.794	128.474	128.98	123.75
		CG4030	FBgn0034585	Rbpn-5			136.407	124.016	119.39	126.604
		CG3231	FBgn0086129	snama			89.696	89.3699	104.14	94.402
		CG12218	FBgn0026206	mei-P26			116.849	178.034	148.496	147.793
		CG10761	FBgn0030015	CG10761			99.432	129.521	99.5608	109.505
		CG10961	FBgn0265464	Traf6			128.093	140.095	135.332	134.507
		CG42593	FBgn0260970	Ubr3			104.117	72.1201	105.58	93.9391
		CG14435	FBgn0029911	CG14435			117.35	117.866	93.5964	109.604
		CG16781	FBgn0029661	CG16781			99.0822	77.1867	108.163	94.8106
		CG3241	FBgn0005616	msl-2			82.8913	79.8181	116.345	93.0183
		CG16982	FBgn0025638	Roc1a			123.45	175.089	130.522	143.02
		CG33144	FBgn0053144	CG33144			115.766	115.096	126.03	118.964
		CG4325	FBgn0026878	CG4325	3	A09	156.738	118.714		137.726
		CG3647	FBgn0001978	stc			83.44	61.6045	86.44	77.1615
		CG4620	FBgn0004395	unk			96.2009	108.002	128.22	110.808
		CG5591	FBgn0263667	Lpt			113.536	164.35	132.991	136.959
		CG5659	FBgn0017418	ari-1			77.7999	103.01	114.091	98.3003
		CG5841	FBgn0263601	mib1	2	A08	85.8926	118.114	115.202	106.403
		CG6179	FBgn0030915	CG6179	3	B03	122.73	154.823		138.776
		CG7747	FBgn0034109	CG7747			120.688	106.336	102.9	109.975
		CG8103	FBgn0262519	Mi-2	3	A12	128.333	124.621		126.477
		CG8419	FBgn0031999	CG8419			104.489	106.273	100.37	103.711
		CG8651	FBgn0003862	trx			208.458	188.625	194.24	197.108
		CG9949	FBgn0003410	sina			96.2931	109.285	129.885	111.821
	UBR-box	CG9461	FBgn0037760	FBXO11			92.5189	104.259	112.74	103.173
		CG15141	FBgn0032635	CG15141			124.691	103.72	124.281	117.564
		CG14472	FBgn0011230	poe			139.145	133.332	198.2	156.892
		CG9086	FBgn0030809	Ubr1			223.22	180.186	203.64	202.349
		CG42593	FBgn0260970	Ubr3			104.117	72.1201	105.58	93.9391
	SKP1	CG15800	FBgn0034904	CG15800	2	A06	49.4464	164.868	100.54	104.951
		CG12227	FBgn0034863	SkpF	3	A10	165.792	117.057		141.424
	U-box	CG11070	FBgn0028467	CG11070			105.818	135.269	148.42	129.836
		CG2218	FBgn0039767	CG2218	1	G10	104.542	41.6535	338.16	161.452
		CG9934	FBgn0032467	CG9934			109.157	97.5388	96.5	101.065
		CG5203	FBgn0027052	CHIP			101.771	139.727	141.088	127.529
	Cullin	CG1877	FBgn0015509	Cul1			119.342	127.512	112.745	119.867
		CG8711	FBgn0033260	Cul4	1	E12	plate1-E12			#DIV/0!
		CG42616	FBgn0261268	Cul3			185.524	180	174.37	179.965
		CG1512	FBgn0032956	Cul2			158.345	131.91	169.84	153.365
		CG1401	FBgn0039632	Cul5			139.323	117.93	92.4591	116.571
	DWD	CG5519	FBgn0261119	Prp19			149.7	146.973	197.47	164.714
		CG15010	FBgn0041171	ago			159.113	174.955	160.176	164.748
		CG3909	FBgn0027524	CG3909			93.2788	96.5092	122.826	104.205
	Other	CG11896	FBgn0038488	m-cup			297.258	239.757	191.396	242.804
		CG13221	FBgn0041174	Vhl			90.7811	111.4	85.7856	95.9889
		CG43726	FBgn0263974	qin			93.4888	122.326	83.2416	99.6855
		CG2508	FBgn0032863	Cdc23			123.772	104.291	137.734	121.933
		CG6759	FBgn0025781	Cdc16			104.18	118.7	96.59	106.49
		CG6966	FBgn0038286	CG6966			102.703	149.15	138.723	130.192
