# Supplementary material for: Correction: Hyd ubiquitinates the NF-κB co-factor Akirin to operate an effective immune response in Drosophila
Source: PLoS Pathog. 2025 Dec 18;21(12):e1013785. doi: 10.1371/journal.ppat.1013785 (PMC12714183; doi:10.1371/journal.ppat.1013785)
Supplement: S1 File — (ZIP) [file ppat.1013785.s001.zip › S1 File - Main Figure Data/Fig2/2B/Hyd.xlsx]

## Sheet: Feuil1
PBS
Days	GFP	GFP	GFP	Relish	Relish	Relish	Akirin	Akirin	Akirin	Hyd1	Hyd1	Hyd1	Hyd2	Hyd2	Hyd2
0	20	20	20	20	20	20	20	20	20	20	20	20	20	20	20
1	20	20	18	18	18	20	18	20	20	18	20	20	20	18	20
1.66667	20	18	18	18	18	20	18	20	20	18	18	20	18	18	20
2	20	18	18	18	18	20	18	20	20	18	18	20	18	18	20
2.66667	20	18	18	18	18	18	18	20	20	18	18	20	18	18	20
3	20	18	18	18	18	18	18	20	20	18	18	18	18	18	20
3.66667	20	18	18	18	18	18	18	20	18	18	18	18	18	18	20
4	20	18	18	18	18	18	18	20	18	18	18	18	18	18	20
4.66667	20	18	18	18	18	18	18	20	18	18	18	18	18	18	20
5	20	18	18	18	18	18	18	20	18	18	18	18	18	18	20
E. coli
Days	GFP	GFP	GFP	Relish	Relish	Relish	Akirin	Akirin	Akirin	Hyd1	Hyd1	Hyd1	Hyd2	Hyd2	Hyd2
0	20	20	20	20	20	20	20	20	20	20	20	20	20	20	20
1	16	18	17	11	9	8	16	12	14	18	19	19	17	18	19
1.66667	16	18	17	8	7	9	10	9	8	16	12	13	16	14	14
2	16	18	17	8	7	6	10	9	8	14	12	13	15	14	14
2.66667	16	18	17	6	6	5	6	7	6	10	8	10	14	13	13
3	16	18	17	6	4	5	6	7	6	10	8	10	14	13	13
3.66667	16	17	16	3	4	4	4	5	6	7	4	7	13	11	11
4	16	17	16	3	4	4	4	5	6	6	4	6	12	10	11
4.66667	16	17	16	3	4	4	3	4	6	5	3	5	11	10	10
5	16	17	16	3	4	4	3	4	6	5	3	5	11	10	10
