# Supplementary material for: Correction: Hyd ubiquitinates the NF-κB co-factor Akirin to operate an effective immune response in Drosophila
Source: PLoS Pathog. 2025 Dec 18;21(12):e1013785. doi: 10.1371/journal.ppat.1013785 (PMC12714183; doi:10.1371/journal.ppat.1013785)
Supplement: S2 File — (ZIP) [file ppat.1013785.s002.zip]

Archive with 16 entries (10 files):
- S2 File - Supplementary File Data/
- S2 File - Supplementary File Data/FigS1/
- S2 File - Supplementary File Data/FigS1/dsRNA Kd efficiency.pzf
- S2 File - Supplementary File Data/FigS2/
- S2 File - Supplementary File Data/FigS2/RNAi efficiency.pzf
- S2 File - Supplementary File Data/FigS3/
- S2 File - Supplementary File Data/FigS3/Ak-Iap2_Ak-ctrl_04(Chemiluminescence).jpg
- S2 File - Supplementary File Data/FigS3/Ak-IAP2_Ak-ctrl_22(Chemiluminescence).jpg
- S2 File - Supplementary File Data/FigS3/Ak-IAP2_Ak-ctrl_30(Composite).jpg
- S2 File - Supplementary File Data/FigS3/Ak-Iap2_exp_03(Chemiluminescence).jpg
- S2 File - Supplementary File Data/FigS3/Ak-Iap2_exp_24(Chemiluminescence).jpg
- S2 File - Supplementary File Data/FigS3/Ak-Iap2_exp_25(Composite).jpg
- S2 File - Supplementary File Data/FigS8/
- S2 File - Supplementary File Data/FigS8/siRNA Kd efficiency.pzf
- S2 File - Supplementary File Data/FigS9/
- S2 File - Supplementary File Data/FigS9/Ak-Ubiq_Mamm.pzf
